# Supplementary material for: Open-top multisample dual-view light-sheet microscope for live imaging of large multicellular systems
Source: Nat Methods. 2024 Mar 20;21(5):798–803. doi: 10.1038/s41592-024-02213-w (PMC11093739; doi:10.1038/s41592-024-02213-w)
Supplement: Supplementary file 17 — Data underlying the presented plots. [file 41592_2024_2213_MOESM17_ESM.xlsx]

## Sheet: Sheet1
Figure 2 e											Figure 2 f							Figure 2 g																	Fig 2 k				Figure 2 m				Figure 2 o				Figure 2 p
Intensity [a.u], time [h]											Intensity [a.u], time [h]							Intensity [a.u], time [h]																	Major/Minor Axis				Velocity [µm/h]				Track Length [µm]				MSD [µm2 * 103]
paneth cell	time	paneth cell	time	paneth cell	time	paneth cell	time	paneth cell	time		villus cell	time	villus cell	time	villus cell	time		crypt cell	time	crypt cell	time	crypt cell	time	crypt cell	time	crypt cell	time	crypt cell	time	crypt cell	time	crypt cell	time		42h	66h	90h		42h	66h	90h		42h	66h	90h		42h	66h	90h
1233.51	2	33.5766	34.8333	184.252	40.8333	784.664	0	8.7698	51.1667		646.446	0	102.771	41.8333	727.363	0		141.454	54.1667	493.734	51.8333	107.24	49.8333	413.625	57.8333	199.012	51.5	139.019	73.1667	205.271	70.3333	161.959	41.8333		1.67318	2.7596	2.7596		17.4186	26.5839	18.4694		51.518	131.282	122.067		0.0150562	0.0209433	0.0247652
1339	2.16667	43.4581	35	191.53	41	617.679	0.166667	13.2856	51.3333		604.822	0.166667	86.0806	42	796.229	0.166667		176.666	54.3333	533.889	52	166.082	50	345.271	58	193.248	51.6667	160.244	73.3333	250.939	70.5	153.471	42		1.75977	1.47206	1.47206		13.6016	44.406	14.5942		57.4087	86.895	108.315		0.0403493	0.0655756	0.0789433
1192.25	2.33333	46.6093	35.1667	178.147	41.1667	632.37	0.333333	16.4171	51.5		528.094	0.333333	85.2373	42.1667	860.409	0.333333		198.449	54.5	532.362	52.1667	133.874	50.1667	369.968	58.1667	239.478	51.8333	144.781	73.5	220.569	70.6667	135.233	42.1667		2.04312	1.60294	1.60294		27.0669	11.5576	27.8822		83.1139	84.2072	147.652		0.0699019	0.0874832	0.15008
1205.68	2.5	60.8179	35.3333	144.457	41.3333	885.837	0.5	22.7748	51.6667		601.11	0.5	90.4216	42.3333	952.328	0.5		198.451	54.6667	544.319	52.3333	160.073	50.3333	351.446	58.3333	200.922	52	143.258	73.6667	209.743	70.8333	140.537	42.3333		1.93146	1.85603	1.85603		6.08284	23.295	16.5038		71.1074	96.7443	115.055		0.0920855	0.133462	0.224164
1164.67	2.66667	65.1617	35.5	121.023	41.5	827.63	0.666667	22.0755	51.8333		654.088	0.666667	100.955	42.5	886.116	0.666667		222.758	54.8333	526.422	52.5	184.752	50.5	257.276	58.5	247.86	52.1667	177.339	73.8333	248.591	71	140.263	42.5		2.06543	2.41616	2.41616		6.08284	20.8357	25.4877		64.3266	132.348	69.8707		0.108919	0.152832	0.293568
1104.67	2.83333	87.9414	35.6667	91.6371	41.6667	550.825	0.833333	23.9554	52		631.433	0.833333	107.983	42.6667	839.967	0.833333		255.968	55	528.916	52.6667	199.376	50.6667	286.756	58.6667	168.607	52.3333	196.588	74	235.596	71.1667	104.291	42.6667		1.65021	2.19405	2.19405		9.80828	5.77878	17.5738		92.1066	96.8511	111.794		0.124401	0.167764	0.343015
1166.72	3	105.227	35.8333	58.0131	41.8333	617.178	1	22.3814	52.1667		605.662	1	122.98	42.8333	949.145	1		225.51	55.1667	544.367	52.8333	158.472	50.8333	260.563	58.8333	195.82	52.5	225.005	74.1667	254.5	71.3333	85.7055	42.8333		2.13047	2.63686	2.63686		14.6494	35.1509	20.6394		67.6107	91.1821	118.507		0.139596	0.204562	0.407201
1303.56	3.16667	95.1175	36	40.774	42	866.452	1.16667	21.0295	52.3333		630.215	1.16667	119.009	43	917.181	1.16667		183.016	55.3333	539.706	53	177.208	51	302.44	59	150.676	52.6667	217.708	74.3333	221.331	71.5	62.7251	43		1.80494	2.41494	2.41494		7.69425	9.13705	16.3168		82.6137	100.678	180.963		0.165089	0.224785	0.471166
1096.18	3.33333	96.9938	36.1667	34.3823	42.1667	724.996	1.33333	20.5149	52.5		605.403	1.33333	157.075	43.1667	669.126	1.33333		213.889	55.5	485.375	53.1667	208.081	51.1667	323.768	59.1667	177.676	52.8333	216.338	74.5	190.626	71.6667	54.5725	43.1667		2.16947	2.39472	2.39472		10.8813	12.0617	23.7577		78.0171	93.6398	133.581		0.178409	0.243439	0.520969
1148.45	3.5	103.509	36.3333	35.4601	42.3333	724.797	1.5	30.1513	52.6667		666.623	1.5	135.276	43.3333	961.179	1.5		241.24	55.6667	488.396	53.3333	178.907	51.3333	323.271	59.3333	186.799	53	215.781	74.6667	207.318	71.8333	54.8764	43.3333		2.36327	1.18701	1.18701		2.72033	12.211	20.8958		62.6021	108.396	112.321		0.199389	0.259767	0.566538
1052.94	3.66667	90.9111	36.5	34.5452	42.5	776.024	1.66667	31.6379	52.8333		717.473	1.66667	159.396	43.5	1010.9	1.66667		280.902	55.8333	462.782	53.5	181.525	51.5	325.24	59.5	208.61	53.1667	211.76	74.8333	178.135	72	62.0135	43.5		2.01787	1.96757	1.96757		17.2049	43.9081	11.4632		60.8794	104.141	181.738		0.231148	0.274521	0.634507
1080.34	3.83333	102.864	36.6667	39.0574	42.6667	703.079	1.83333	32.5343	53		700.201	1.83333	166.68	43.6667	895.466	1.83333		304.785	56	526.571	53.6667	219.112	51.6667	381.667	59.6667	220.137	53.3333	235.167	75	171.994	72.1667	54.8051	43.6667		1.94042	1.81233	1.81233		27.474	24.6869	24.3284		73.1366	118.801	169.548		0.262762	0.295461	0.644509
1145.77	4	101.275	36.8333	32.7123	42.8333	589.067	2	28.8856	53.1667		765.94	2	172.051	43.8333	780.059	2		331.955	56.1667	557.754	53.8333	218.745	51.8333	271.291	59.8333	223.936	53.5	249.347	75.1667	201.798	72.3333	55.0224	43.8333		1.51742	3.26208	3.26208		8.60243	23.295	19.5802		53.2112	112.051	104.641		0.299924	0.331145	0.67074
1047.06	4.16667	108.874	37	35.2178	43	532.386	2.16667	36.7369	53.3333		785.537	2.16667	193.428	44	691.099	2.16667		312.851	56.3333	580.884	54	206.264	52	269.458	60	243.678	53.6667	245.077	75.3333	236.689	72.5	48.1653	44		1.74687	1.49893	1.49893		11.5414	20.8357	6.52674		90.8201	87.6378	85.6957		0.324527	0.382445	0.705586
869.98	4.33333	121.625	37.1667	35.5578	43.1667	509.704	2.33333	42.7781	53.5		766.101	2.33333	153.645	44.1667	795.731	2.33333		325.44	56.5	557.632	54.1667	210.578	52.1667	274.664	60.1667	268.287	53.8333	220.338	75.5	192.5	72.6667	55.6294	44.1667		1.47127	1.53349	1.53349		7.69425	65.9905	9.79011		67.2734	90.2128	81.0969		0.342291	0.435885	0.776112
752.364	4.5	131.312	37.3333	35.5755	43.3333	635.238	2.5	53.4351	53.6667		828.009	2.5	166.811	44.3333	700.11	2.5		339.371	56.6667	593.501	54.3333	203.08	52.3333	256.585	60.3333	221.865	54	236.092	75.6667	176.44	72.8333	77.3221	44.3333		2.0777	2.33156	2.33156		8.60243	29.3809	16.3168		71.3988	104.996	130.797		0.360288	0.456062	0.804975
539.234	4.66667	150.61	37.5	42.3103	43.5	751.328	2.66667	63.981	53.8333		841.581	2.66667	202.037	44.5	700.855	2.66667		377.564	56.8333	528.097	54.5	207.937	52.5	287.284	60.5	234.241	54.1667	234.805	75.8333	187.685	73	55.8825	44.5		1.60166	1.59276	1.59276		13.6016	49.7439	23.1972		59.0506	99.0131	152.946		0.379055	0.465649	0.864759
552.879	4.83333	161.176	37.6667	42.581	43.6667	749.086	2.83333	61.2443	54		800.212	2.83333	169.69	44.6667	719.865	2.83333		342.576	57	399.295	54.6667	198.329	52.6667	200.558	60.6667	283.293	54.3333	233.457	76	230.151	73.1667	57.4213	44.6667		1.56738	2.1555	2.1555		0	12.9217	31.0368		60.2855	95.7317	107.942		0.381451	0.477887	0.89588
555.961	5	142.767	37.8333	25.144	43.8333	692.981	3	79.4716	54.1667		833.454	3	214.673	44.8333	755.716	3		387.227	57.1667	383.374	54.8333	181.859	52.8333	255.91	60.8333	262.866	54.5	246.876	76.1667	228.032	73.3333	83.6223	44.8333		1.35053	1.77234	1.77234		8.60243	40.5545	9.29318		80.5651	88.4889	130.796		0.399278	0.478247	0.978571
583.85	5.16667	159.206	38	33.0262	44	768.913	3.16667	32.6552	54.3333		770.312	3.16667	234.289	45	944.982	3.16667		371.803	57.3333	346.459	55	140.244	53	252.864	61	351.677	54.6667	170.349	76.3333	240.907	73.5	93.0314	45		1.5222	1.58494	1.58494		0	18.5011	23.3383		51.5535	89.6205	79.6501		0.407548	0.507618	0.995839
515.415	5.33333	125.528	38.1667	26.6968	44.1667	690.818	3.33333	32.7116	54.5		755.778	3.33333	216.863	45.1667	995.917	3.33333		365.474	57.5	463.024	55.1667	175.364	53.1667	231.362	61.1667	336.72	54.8333	215.834	76.5	221.17	73.6667	71.7425	45.1667		2.06388	2.5898	2.5898		2.72033	28.1071	0		59.9459	53.3216	131.182		0.420374	0.535521	1.03938
482.07	5.5	135.258	38.3333	35.8177	44.3333	696.763	3.5	42.6346	54.6667		737.506	3.5	268.605	45.3333	1019.6	3.5		379.737	57.6667	459.092	55.3333	182.549	53.3333	236.73	61.3333	361.314	55	203.246	76.6667	242.984	73.8333	72.2884	45.3333		1.52901	2.01912	2.01912		11.2162	38.7652	38.9745		86.7405	74.4936	102.281		0.446817	0.527737	1.08849
534.431	5.66667	125.088	38.5	33.4492	44.5	774.601	3.66667	40.2708	54.8333		801.309	3.66667	278.154	45.5	826.633	3.66667		385.265	57.8333	464.695	55.5	182.945	53.5	244.564	61.5	327.423	55.1667	249.429	76.8333	242.11	74	70.4301	45.5		2.23343	1.6711	1.6711		0	35.59	21.7158		75.0571	72.7172	76.596		0.443863	0.56288	1.14152
480.136	5.83333	145.895	38.6667	33.7373	44.6667	577.696	3.83333	49.9073	55		766.547	3.83333	244.121	45.6667	849.973	3.83333		353.608	58	447.475	55.6667	180.157	53.6667	225.707	61.6667	284.381	55.3333	223.216	77	230.216	74.1667	98.9473	45.6667		1.17226	2.19341	2.19341		0	18.947	28.9622		66.8528	60.5344	116.892		0.45731	0.594189	1.20515
471.324	6	137.34	38.8333	24.3498	44.8333	544.894	4	55.0649	55.1667		710.447	4	212.15	45.8333	944.655	4		308.856	58.1667	501.317	55.8333	171.487	53.8333	208.65	61.8333	336.713	55.5	222.797	77.1667	253.768	74.3333	109.169	45.8333		2.02232	1.90398	1.90398		17.4186	22.5668	30.6347		106.475	47.1335	148.698		0.48018	0.595868	1.20638
518.823	6.16667	150.682	39	24.4806	45	563.578	4.16667	64.7783	55.3333		749.131	4.16667	216.748	46	888.638	4.16667		320.852	58.3333	438.285	56	152.231	54	229.858	62	382.38	55.6667	199.671	77.3333	261.277	74.5	113.596	46		1.50243	1.37934	1.37934		2.72033	19.3826	19.6127		99.642	70.6686	149.339		0.513501	0.636328	1.22129
501.839	6.33333	162.749	39.1667	17.0442	45.1667	625.361	4.33333	55.0955	55.5		745.985	4.33333	193.408	46.1667	744.264	4.33333		326.513	58.5	411.712	56.1667	155.042	54.1667	252.304	62.1667	388.575	55.8333	213.332	77.5	260.794	74.6667	109.528	46.1667		1.78773	1.90364	1.90364		10.8813	6.46087	66.0153		101.475	73.5566	140.241		0.522733	0.628476	1.27403
558.921	6.5	153.985	39.3333	22.5462	45.3333	720.328	4.5	82.9294	55.6667		746.848	4.5	186.769	46.3333	714.861	4.5		421.925	58.6667	394.935	56.3333	201.122	54.3333	224.409	62.3333	406.329	56	244.176	77.6667	266.976	74.8333	107.045	46.3333		1.36269	1.52599	1.52599		8.16098	20.4311	45.1608		91.7177	92.4202	147.172		0.541101	0.645791	1.35497
728.285	6.66667	124.854	39.5	28.2518	45.5	798.733	4.66667	66.7908	55.8333		739.466	4.66667	226.152	46.5	815.57	4.66667		337.26	58.8333	381.478	56.5	202.669	54.5	268.94	62.5	418.55	56.1667	276.558	77.8333	257.683	75	115.348	46.5		1.80886	2.58472	2.58472		21.932	11.9133	41.1866		77.5842	89.9059	119.619		0.550129	0.671616	1.43634
588.805	6.83333	163.993	39.6667	33.6022	45.6667	879.752	4.83333	44.4134	56		702.426	4.83333	270.71	46.6667	957.95	4.83333		377.974	59	414.844	56.6667	189.596	54.6667	272.947	62.6667	367.262	56.3333	286.634	78	285.699	75.1667	125.311	46.6667		1.66369	1.81888	1.81888		3.84712	22.0049	23.114		101.559	98.0141	120.406		0.559361	0.684271	1.51177
560.385	7	193.326	39.8333	34.8933	45.8333	892.42	5	42.3434	56.1667		672.911	5	300.613	46.8333	881.259	5		367.805	59.1667	403.353	56.8333	195.962	54.8333	235.078	62.8333	346.484	56.5	267.176	78.1667	317.914	75.3333	103.84	46.8333		1.88313	1.45333	1.45333		10.8813	12.2586	23.4904		109.519	44.9231	118.43		0.581845	0.715962	1.58345
494.943	7.16667	181.407	40	39.1049	46	824.657	5.16667	41.5321	56.3333		634.965	5.16667	306.975	47	814.695	5.16667		410.572	59.3333	377.485	57	193.656	55	239.635	63	448.613	56.6667	294.212	78.3333	332.66	75.5	113.605	47		1.57562	2.8748	2.8748		0	20.4311	16.5459		90.7189	74.8027	137.376		0.582509	0.730921	1.6426
519.104	7.33333	177.599	40.1667	38.9118	46.1667	787.42	5.33333	45.9491	56.5		674.218	5.33333	306.513	47.1667	815.233	5.33333		413.122	59.5	360.124	57.1667	214.286	55.1667	228.612	63.1667	349.544	56.8333	224.599	78.5	328.488	75.6667	114.953	47.1667		1.83975	1.87232	1.87232		22.5967	2.88939	38.3168		72.6592	76.7849	184.329
501.37	7.5	170.985	40.3333	39.8462	46.3333	745.627	5.5	42.7485	56.6667		725.77	5.5	288.236	47.3333	883.453	5.5		445.997	59.6667	374.299	57.3333	233.835	55.3333	242.172	63.3333	430.128	57	254.978	78.6667	293.123	75.8333	127.286	47.3333		1.525	1.56693	1.56693		10.8813	8.66816	72.6453		61.3476	92.6888	128.92
508.133	7.66667	197.87	40.5	37.124	46.5	862.437	5.66667	38.8367	56.8333		714.692	5.66667	286.114	47.5	877.371	5.66667		413.913	59.8333	365.357	57.5	235.187	55.5	263.179	63.5	497.679	57.1667	283.937	78.8333	327.597	76	147.301	47.5		2.36781	1.71755	1.71755		3.84712	38.8727	15.4576		101.43	77.8319	120.467
528.654	7.83333	248.751	40.6667	39.9625	46.6667	611.762	5.83333	44.5983	57		711.44	5.83333	293.454	47.6667	909.628	5.83333		408.962	60	361.899	57.6667	218.397	55.6667	218.14	63.6667	418.246	57.3333	291.372	79	334.445	76.1667	126.896	47.6667		1.39012	2.03975	2.03975		8.16098	12.9217	30.1685		68.394	69.2061	119.746
504.342	8	256.994	40.8333	44.1258	46.8333	655.553	6	49.6876	57.1667		734.245	6	317.061	47.8333	872.726	6		454.869	60.1667	394.771	57.8333	209.931	55.8333	218.277	63.8333	346.997	57.5	278.278	79.1667	361.858	76.3333	115.307	47.8333		2.67052	1.36062	1.36062		0	18.2741	20.4743		88.1636	81.9226	137.561
469.102	8.16667	249.212	41	54.009	47	669.541	6.16667	51.1685	57.3333		791.07	6.16667	293.327	48	838.947	6.16667		425.555	60.3333	281.052	58	194.096	56	224.825	64	364.575	57.6667	253.885	79.3333	378.763	76.5	119.713	48		1.73264	1.45563	1.45563		8.16098	19.3826	16.3168		80.4713	93.7531	95.6691
541.718	8.33333	257.667	41.1667	51.3616	47.1667	627.7	6.33333	52.2313	57.5		756.171	6.33333	297.832	48.1667	877.869	6.33333		431.432	60.5	340.17	58.1667	206.272	56.1667	238.805	64.1667	380.726	57.8333	278.521	79.5	354.436	76.6667	147.669	48.1667		2.07229	1.65387	1.65387		17.4186	16.3448	41.9739		103.562	80.9954	148.299
633.956	8.5	265.232	41.3333	57.3853	47.3333	554.832	6.5	60.1345	57.6667		824.746	6.5	325.032	48.3333	912.41	6.5		392.447	60.6667	288.855	58.3333	219.787	56.3333	242.035	64.3333	328.647	58	290.918	79.6667	490.796	76.8333	0.442748	48.3333		1.8044	1.53604	1.53604		0	23.295	14.9825		106.416	98.207	138.388
628.896	8.66667	249.396	41.5	65.6797	47.5	558.922	6.66667	68.0237	57.8333		795.819	6.66667	343.711	48.5	881.204	6.66667		375.625	60.8333	348.755	58.5	206.019	56.5	239.213	64.5	352.309	58.1667	240.517	79.8333	575.624	77	159.391	48.5		1.9417	2.09282	2.09282		7.69425	8.17242	28.4844		69.0974	86.0936	150.846
725.612	8.83333	255.528	41.6667	55.5981	47.6667	617.356	6.83333	71.8161	58		807.592	6.83333	295.35	48.6667	842.452	6.83333		404.404	61	381.034	58.6667	218.059	56.6667	249.004	64.6667	431.329	58.3333	248.967	80	574.61	77.1667	142.106	48.6667		1.76377	2.52485	2.52485		12.1657	15.5598	32.2955		79.2657	85.8015	142.202
808.595	9	262.282	41.8333	55.776	47.8333	739.223	7	72.3453	58.1667		877.715	7	369.347	48.8333	888.512	7		418.245	61.1667	377.046	58.8333	223.926	56.8333	200.403	64.8333	448.062	58.5	272.407	80.1667	481.96	77.3333	140.553	48.8333		1.90522	1.90321	1.90321		13.6016	10.4221	20.0144		54.7425	78.4947
770.579	9.16667	277.145	42	52.0212	48	627.5	7.16667	62.5797	58.3333		939.247	7.16667	373.805	49	906.322	7.16667		452.422	61.3333	344.867	59	214.44	57	207.293	65	491.975	58.6667	279.2	80.3333	444.132	77.5	143.16	49		2.73507	1.67846	1.67846		5.44066	19.3826	6.9324		69.0874	74.217
771.117	9.33333	272.319	42.1667	65.2773	48.1667	655.206	7.33333	54.5234	58.5		846.542	7.33333	317.251	49.1667	910.601	7.33333		427.042	61.5	376.339	59.1667	176.894	57.1667	239.44	65.1667	452.584	58.8333	290.98	80.5	502.69	77.6667	180.822	49.1667		1.58448	1.49496	1.49496		5.44066	23.5409	14.5803		51.3228	90.6546
863.074	9.5	219.493	42.3333	44.968	48.3333	529.705	7.5	83.5331	58.6667		756.861	7.5	340.671	49.3333	882.013	7.5		467.673	61.6667	376.888	59.3333	157.932	57.3333	260.919	65.3333	463.269	59	288.717	80.6667	463.293	77.8333	178.027	49.3333		2.14901	1.85995	1.85995		16.5471	22.5668	13.1425		60.5389	104.133
954.588	9.66667	165.428	42.5	95.1551	48.5	600.716	7.66667	87.9454	58.8333		830.779	7.66667	387.32	49.5	954.674	7.66667		474.991	61.8333	365.436	59.5	120.983	57.5	259.089	65.5	421.022	59.1667	275.317	80.8333	395.107	78	150.095	49.5		1.63524	2.38627	2.38627		10.8813	11.9133	18.5864		60.3103	81.3551
749.866	9.83333	112.904	42.6667	96.2878	48.6667	534.497	7.83333	93.4296	59		873.314	7.83333	431.84	49.6667	973.392	7.83333		417.675	62	378.459	59.6667	135.257	57.6667	231.6	65.6667	428.344	59.3333	283.036	81	340.432	78.1667	177.696	49.6667		1.60499	1.95791	1.95791		11.2162	14.733	23.0061		65.1584	125.77
790.043	10	173.199	42.8333	97.6016	48.8333	436.953	8	98.8067	59.1667		833.769	8	400.514	49.8333	870.607	8		358.189	62.1667	459.354	59.8333	135.054	57.8333	286.576	65.8333	414.43	59.5	299.437	81.1667	342.906	78.3333	153.481	49.8333		1.94181	1.8299	1.8299		5.44066	10.4178	22.3083		44.3945	91.6938
783.002	10.1667	235.428	43	81.4485	49	480.349	8.16667	93.6311	59.3333		968.843	8.16667	446.698	50	975.665	8.16667		344.606	62.3333	417.285	60	135.547	58	266.65	66	386.337	59.6667	273.248	81.3333	341.539	78.5	154.375	50		2.19597	1.78445	1.78445		8.60243	11.9133	17.0912		44.2062	84.0119
807.192	10.3333	227.284	43.1667	91.7254	49.1667	533.369	8.33333	92.4787	59.5		855.268	8.33333	487.666	50.1667	893.845	8.33333		393.459	62.5	426.09	60.1667	113.63	58.1667	262.618	66.1667	392.944	59.8333	279.573	81.5	335.656	78.6667	217.439	50.1667		1.9844	1.45376	1.45376		0	10.4178	40.2006		47.1788	107.75
782.493	10.5	223.672	43.3333	104.731	49.3333	445.777	8.5	98.023	59.6667		851.707	8.5	414.74	50.3333	864.665	8.5		439.196	62.6667	415.726	60.3333	94.5087	58.3333	232.063	66.3333	366.774	60	281.648	81.6667	363.656	78.8333	191.184	50.3333		2.12137	2.61218	2.61218		19.2356	17.5755	14.2426		54.0698	98.7013
819.204	10.6667	243.772	43.5	79.0425	49.5	390.715	8.66667	100.441	59.8333		798.436	8.66667	438.455	50.5	902.752	8.66667		437.823	62.8333	389.627	60.5	97.8243	58.5	240.2	66.5	392.642	60.1667	274.628	81.8333	349.682	79	231.469	50.5		1.87528	1.45882	1.45882		13.871	16.7088	0		38.8079	110.089
805.019	10.8333	235.562	43.6667	55.2055	49.6667	441.597	8.83333	95.7499	60		854.691	8.83333	478.569	50.6667	879.964	8.83333		353.899	63	408.688	60.6667	101.307	58.6667	256.398	66.6667	360.546	60.3333	264.429	82	330.838	79.1667	292.003	50.6667		1.9883	1.85846	1.85846		19.0423	2.88939	15.3398		63.5531	84.7283
854.542	11	219.912	43.8333	77.2166	49.8333	395.009	9	90.7194	60.1667		751.48	9	523.857	50.8333	831.515	9		300.35	63.1667	413.481	60.8333	130.873	58.8333	252.74	66.8333	414.187	60.5	322.33	82.1667	333.19	79.3333	270.098	50.8333		2.3608	2.4344	2.4344		0	27.4814	17.5738		51.3819	118.585
1013.89	11.1667	221.972	44	42.7194	50	413.722	9.16667	86.0288	60.3333		834.051	9.16667	515.931	51	892.157	9.16667		325.51	63.3333	427.912	61	116.805	59	260.853	67	400.773	60.6667	339.994	82.3333	329.615	79.5	207.301	51		1.71513	1.48544	1.48544		0	17.3363	13.0535		55.32	69.7553
1136.18	11.3333	239.714	44.1667	27.0845	50.1667	380.908	9.33333	80.1897	60.5		798.978	9.33333	485.827	51.1667	956.26	9.33333		351.89	63.5	485.075	61.1667	121.361	59.1667	284.219	67.1667	415.018	60.8333	336.335	82.5	323.836	79.6667	274.364	51.1667		1.65611	1.85253	1.85253		13.871	5.77878	18.7555		73.3591
1045.15	11.5	275.74	44.3333	20.1121	50.3333	413.226	9.5	85.0457	60.6667		776.682	9.5	379.753	51.3333	939.176	9.5		363.561	63.6667	518.771	61.3333	106.984	59.3333	282.884	67.3333	393.525	61	309.272	82.6667	312.369	79.8333	254.556	51.3333		1.57291	2.946	2.946		8.60243	11.9133	3.64509		64.7759
1135.1	11.6667	279.081	44.5	23.0318	50.5	394.928	9.66667	86.0642	60.8333		806.144	9.66667	409.425	51.5	923.586	9.66667		359.696	63.8333	492.36	61.5	101.116	59.5	286.274	67.5	410.442	61.1667	350.269	82.8333	322.542	80	248.174	51.5		1.61393	2.41867	2.41867		8.60243	39.2999	18.783		60.7091
1142.94	11.8333	272.695	44.6667	20.2331	50.6667	401.871	9.83333	95.557	61		789.399	9.83333	407.395	51.6667	933.321	9.83333		321.653	64	488.958	61.6667	99.7723	59.6667	288.018	67.6667	291.196	61.3333	344.478	83	352.917	80.1667	218.457	51.6667		1.64267	1.62364	1.62364		31.0165	15.2545	12.0853		59.0185
1082.29	12	287.072	44.8333	20.5492	50.8333	416.47	10	104.296	61.1667		792.269	10	523.593	51.8333	952.556	10		329.021	64.1667	488.166	61.8333	97.8302	59.8333	298.394	67.8333	417.391	61.5	298.45	83.1667	357.384	80.3333	203.48	51.8333		1.60334	2.01677	2.01677		24.6336	22.5668	23.3399		71.3551
1027.74	12.1667	337.503	45	23.6555	51	431.926	10.1667	105.697	61.3333		692.693	10.1667	481.016	52	986.268	10.1667		415.516	64.3333	513.377	62	117.232	60	307.645	68	432.709	61.6667	319.51	83.3333	354.178	80.5	232.886	52		2.06954	1.9649	1.9649		8.60243	9.13705	10.3099		97.043
972.691	12.3333	202.326	45.1667	21.8067	51.1667	407.038	10.3333	114.512	61.5		694.538	10.3333	585.841	52.1667	792.656	10.3333		447.694	64.5	504.995	62.1667	116.362	60.1667	320.53	68.1667	508.297	61.8333	371.14	83.5	348.674	80.6667	187.895	52.1667		1.37641	1.59498	1.59498		8.16098	23.8265	10.6272
936.543	12.5	223.551	45.3333	24.0118	51.3333	396.558	10.5	120.909	61.6667		720.845	10.5	447.414	52.3333	807.793	10.5		439.24	64.6667	528.275	62.3333	124.866	60.3333	324.015	68.3333	542.876	62	356.276	83.6667	350.518	80.8333	230.108	52.3333		1.69495	2.10411	2.10411		20.7174	11.9133	5.15493
779.757	12.6667	237.737	45.5	29.0097	51.5	416.325	10.6667	140.422	61.8333		744.906	10.6667	482.825	52.5	761.834	10.6667		516.196	64.8333	533.946	62.5	150.24	60.5	307.599	68.5	518.58	62.1667	398.22	83.8333	387.82	81	100.268	52.5		1.23694	1.35013	1.35013		12.1657	2.88939	16.64
715.882	12.8333	301.95	45.6667	32.7904	51.6667	431.537	10.8333	149.726	62		752.412	10.8333	453.938	52.6667	812.213	10.8333		334.414	65	477.311	62.6667	147.978	60.6667	310.358	68.6667	384.732	62.3333	327.716	84	415.242	81.1667	100.902	52.6667		1.85781	2.33552	2.33552		5.44066	34.9708	16.3168
789.72	13	361.278	45.8333	34.6848	51.8333	421.665	11	144.601	62.1667		671.035	11	388.86	52.8333	785.538	11		402.774	65.1667	441.477	62.8333	183.148	60.8333	303.095	68.8333	438.536	62.5	343.3	84.1667	379.622	81.3333	116.788	52.8333		1.23959	2.31117	2.31117		21.7626	23.295	36.523
815.83	13.1667	473.652	46	38.2422	52	410.04	11.1667	145.011	62.3333		714.028	11.1667	413.853	53	901.864	11.1667		395.596	65.3333	456.056	63	155.393	61	333.726	69	409.762	62.6667	333.111	84.3333	357.746	81.5	152.668	53		1.85895	1.81732	1.81732		9.80828	29.4667	29.4908
798.046	13.3333	445.163	46.1667	39.7875	52.1667	432.506	11.3333	128.813	62.5		775.331	11.3333	400.592	53.1667	842.648	11.3333		428.144	65.5	451.156	63.1667	150.659	61.1667	331.507	69.1667	348.841	62.8333	309.175	84.5	408.057	81.6667	187.601	53.1667		1.43147	3.47163	3.47163		13.871	10.4178	12.8873
744.012	13.5	422.172	46.3333	40.572	52.3333	447.823	11.5	121.029	62.6667		780.755	11.5	373.678	53.3333	871.345	11.5		403.579	65.6667	474.326	63.3333	150.681	61.3333	328.947	69.3333	340.27	63	352.338	84.6667	397.44	81.8333	155.377	53.3333		1.39289	2.52746	2.52746		10.8813	23.295	33.507
739.173	13.6667	295.565	46.5	38.3198	52.5	434.011	11.6667	119.73	62.8333		848.302	11.6667	423.08	53.5	842.848	11.6667		368.766	65.8333	505.257	63.5	146.496	61.5	312.191	69.5	416.601	63.1667	347.94	84.8333	381.656	82	220.524	53.5		1.87697	1.6072	1.6072		8.60243	39.0406	20.8084
718.888	13.8333	355.786	46.6667	42.1233	52.6667	431.775	11.8333	111.616	63		849.955	11.8333	461.514	53.6667	851.182	11.8333		356.032	66	465.873	63.6667	156.132	61.6667	291.593	69.6667	303.054	63.3333	418.283	85	383.376	82.1667	211.391	53.6667		1.60933	2.46391	2.46391		19.2356	35.2695	11.5268
723.14	14	325.087	46.8333	49.6874	52.8333	453.062	12	128.961	63.1667		841.08	12	409.477	53.8333	727.595	12		366.818	66.1667	491.495	63.8333	183.955	61.8333	293.617	69.8333	399.285	63.5	411.723	85.1667	435.582	82.3333	158.516	53.8333		1.91732	1.3903	1.3903		13.6016	11.9133	10.6272
741.637	14.1667	336.267	47	54.9546	53	444.815	12.1667	138.249	63.3333		784.632	12.1667	430.388	54	758.161	12.1667		348.001	66.3333	514.637	64	202.716	62	288.333	70	376.317	63.6667	359.061	85.3333	464.157	82.5	153.049	54		1.68221	2.4908	2.4908		3.84712	20.4311	30.0868
691.442	14.3333	339.584	47.1667	63.7897	53.1667	444.248	12.3333	98.6119	63.5		831.584	12.3333	512.492	54.1667	862.043	12.3333		358.604	66.5	497.045	64.1667	186.851	62.1667	270.978	70.1667	489.724	63.8333	379.578	85.5	525.017	82.6667	115.404	54.1667		2.48496	2.10851	2.10851		8.16098	9.13705	58.6431
740.828	14.5	346.658	47.3333	70.8928	53.3333	456.928	12.5	123.343	63.6667		799.442	12.5	567.592	54.3333	809.97	12.5		414.686	66.6667	402.854	64.3333	214.193	62.3333	297.604	70.3333	369.182	64	344.999	85.6667	456.963	82.8333	181.272	54.3333		1.50282	2.60631	2.60631		6.08284	0	28.199
701.596	14.6667	322.338	47.5	62.9373	53.5	345.92	12.6667	121.379	63.8333		1030.19	12.6667	616.97	54.5	948.799	12.6667		465.107	66.8333	439.638	64.5	301.971	62.5	282.307	70.5	336.721	64.1667	320.127	85.8333	506.383	83	210.026	54.5		1.64859	2.53678	2.53678		6.08284	31.5257	29.0662
735.719	14.8333	315.938	47.6667	72.8231	53.6667	468.443	12.8333	124.558	64		977.834	12.8333	548.704	54.6667	851.602	12.8333		559.833	67	444.191	64.6667	157.036	62.6667	281.265	70.6667	477.084	64.3333	340.03	86	490.385	83.1667	261.326	54.6667		2.05431	1.58415	1.58415		21.932	11.5576	40.8782
755.709	15	318.791	47.8333	70.5454	53.8333	533.189	13	123.596	64.1667		979.154	13	584.248	54.8333	772.677	13		484.125	67.1667	474.799	64.8333	170.36	62.8333	274.275	70.8333	391.739	64.5	345.016	86.1667	578.936	83.3333	281.63	54.8333		2.12333	1.94615	1.94615		10.8813	0	23.7631
705.792	15.1667	308.687	48	66.2596	54	477.105	13.1667	123.248	64.3333		1029.4	13.1667	524.43	55	720.309	13.1667		409.497	67.3333	518.081	65	165.78	63	300.044	71	396.473	64.6667	377.801	86.3333	642.82	83.5	246.883	55		2.04417	1.92356	1.92356		2.72033	8.66816	18.0423
819.55	15.3333	237.41	48.1667	69.8099	54.1667	509.454	13.3333	109.158	64.5		1060.66	13.3333	514.697	55.1667	762.589	13.3333		441.292	67.5	545.215	65.1667	152.456	63.1667	324.136	71.1667	412.759	64.8333	427.479	86.5	542.636	83.6667	239.8	55.1667		1.72221	2.0139	2.0139		5.44066	5.77878	73.8972
981.642	15.5	385.608	48.3333	83.0159	54.3333	496.258	13.5	116.479	64.6667		1005.54	13.5	544.902	55.3333	745.055	13.5		450.698	67.6667	560.588	65.3333	154.267	63.3333	299.94	71.3333	462.628	65	436.569	86.6667	564.743	83.8333	282.847	55.3333		1.58117	1.63974	1.63974		19.427	15.5598	42.4238
1013.73	15.6667	377.041	48.5	95.9919	54.5	526.088	13.6667	115.067	64.8333		832.242	13.6667	531.671	55.5	750.006	13.6667		447.656	67.8333	509.494	65.5	162.364	63.5	291.923	71.5	440.259	65.1667	398.173	86.8333	534.241	84	269.634	55.5		1.5962	1.87484	1.87484		13.6016	12.9217	30.7866
953.57	15.8333	320.429	48.6667	95.9387	54.6667	500.547	13.8333	113.19	65		737.133	13.8333	503.683	55.6667	798.157	13.8333		421.769	68	486.452	65.6667	169.798	63.6667	305.871	71.6667	421.087	65.3333	381.265	87	525.538	84.1667	316.287	55.6667		3.3053	1.95037	1.95037		31.0165	9.13705	30.3905
962.329	16	355.334	48.8333	105.834	54.8333	488.22	14	96.2622	65.1667		795.344	14	438.509	55.8333	815.411	14		487.543	68.1667	542.559	65.8333	141.211	63.8333	295.268	71.8333	527.177	65.5	378.041	87.1667	482.019	84.3333	304.446	55.8333		2.05615	2.46731	2.46731		30.047	37.8564	38.9848
1061.69	16.1667	372.681	49	111.408	55	497.926	14.1667	91.2014	65.3333		806.966	14.1667	472.269	56	803.824	14.1667		463.123	68.3333	546.692	66	142.135	64	302.673	72	486.188	65.6667	379.242	87.3333	491.735	84.5	291.465	56		1.60983	2.1501	2.1501		27.339	18.6275	13.4552
1028.33	16.3333	439.423	49.1667	118.521	55.1667	545.552	14.3333	73.1036	65.5		839.973	14.3333	465.47	56.1667	759.107	14.3333		469.157	68.5	541.065	66.1667	170.088	64.1667	399.651	72.1667	379.258	65.8333	407.384	87.5	481.203	84.6667	307.117	56.1667		2.194	2.03181	2.03181		21.932	27.2579	19.0285
844.219	16.5	414.097	49.3333	123.94	55.3333	505.153	14.5	70.4364	65.6667		873.315	14.5	501.574	56.3333	864.064	14.5		436.942	68.6667	485.23	66.3333	161.986	64.3333	316.29	72.3333	569.065	66	410.762	87.6667	536.817	84.8333	285.014	56.3333		2.6542	1.4789	1.4789		25.0802	22.3899	29.1098
840.906	16.6667	419.512	49.5	136.657	55.5	478.585	14.6667	61.5217	65.8333		858.31	14.6667	437.463	56.5	800.807	14.6667		455.058	68.8333	451.198	66.5	160.064	64.5	333.824	72.5	461.68	66.1667	428.615	87.8333	457.87	85	252.886	56.5		1.80646	2.53605	2.53605		14.6494	2.88939	37.1047
718.164	16.8333	482.957	49.6667	146.287	55.6667	509.804	14.8333	74.7623	66		825.455	14.8333	490.968	56.6667	868.797	14.8333		519.114	69	424.649	66.6667	173.272	64.6667	292.983	72.6667	492.215	66.3333	399.404	88	478.234	85.1667	268.084	56.6667		1.81321	2.20547	2.20547		16.322	8.17242	42.2205
850.292	17	475.095	49.8333	151.013	55.8333	485.269	15	84.9145	66.1667		778.611	15	469.555	56.8333	912.048	15		563.347	69.1667	470.399	66.8333	189.526	64.8333	296.213	72.8333	517.967	66.5	485.005	88.1667	464.738	85.3333	269.603	56.8333		1.91984	1.40015	1.40015		28.0075	10.4178	22.7893
646.673	17.1667	454.233	50	153.658	56	531.851	15.1667	86.7978	66.3333		797.458	15.1667	470.846	57	786.674	15.1667		455.944	69.3333	475.405	67	204.914	65	338.933	73	530.601	66.6667	513.268	88.3333	409.009	85.5	313.359	57		2.31726	2.23588	2.23588		16.322	4.08621	14.2426
836.564	17.3333	392.622	50.1667	165.144	56.1667	514.496	15.3333	103.666	66.5		931.127	15.3333	480.277	57.1667	784.966	15.3333		435.061	69.5	494.984	67.1667	149.847	65.1667	344.87	73.1667	570.215	66.8333	522.3	88.5	379.262	85.6667	338.349	57.1667		1.13405	2.01448	2.01448		19.8043	14.4469	17.5738
839.194	17.5	389.258	50.3333	183.143	56.3333	515.805	15.5	95.3481	66.6667		1163.27	15.5	504.095	57.3333	680.317	15.5		454.35	69.6667	448.274	67.3333	169.539	65.3333	316.729	73.3333	594.693	67	492.797	88.6667	414.813	85.8333	359.897	57.3333		2.03882	1.81809	1.81809		18.2485	16.8479	13.3358
676.083	17.6667	382.145	50.5	173.201	56.5	531.201	15.6667	107.172	66.8333		1146.69	15.6667	469.262	57.5	689.139	15.6667		723.843	69.8333	451.12	67.5	163.571	65.5	326.672	73.5	744.294	67.1667	523.169	88.8333	424.139	86	358.65	57.5		2.03581	1.58517	1.58517		33.6486	2.88939	15.6781
664.778	17.8333	470.743	50.6667	174.165	56.6667	524.164	15.8333	103.577	67		967.731	15.8333	474.355	57.6667	751.331	15.8333		708.469	70	427.554	67.6667	163.498	65.6667	337.023	73.6667	710.717	67.3333	576.177	89	389.961	86.1667	372.218	57.6667		2.05274	1.49944	1.49944		2.72033	4.08621	27.8822
787.55	18	537.577	50.8333	187.539	56.8333	558.337	16	111.555	67.1667		827.185	16	453.549	57.8333	698.481	16		457.202	70.1667	448.125	67.8333	161.667	65.8333	311.692	73.8333	810.791	67.5	520.635	89.1667	454.802	86.3333	370.538	57.8333		2.41289	2.21655	2.21655		12.1657	12.2586	14.5942
904.056	18.1667	506.711	51	200.48	57	561.888	16.1667	122.132	67.3333		827.388	16.1667	479.561	58	723.799	16.1667		485.205	70.3333	441.732	68	206.253	66	310.26	74	472.471	67.6667	511.242	89.3333	435.419	86.5	425.634	58		1.58876	2.0608	2.0608		20.7174	19.3826	26.3101
802.529	18.3333	421.179	51.1667	201.779	57.1667	561.113	16.3333	113.113	67.5		821.886	16.3333	541.433	58.1667	715.094	16.3333		652.907	70.5	451.226	68.1667	200.459	66.1667	306.326	74.1667	458.722	67.8333	503.439	89.5	398.545	86.6667	346.071	58.1667		2.37163	1.39332	1.39332		26.7921	9.13705	20.8594
791.882	18.5	444.484	51.3333	198.651	57.3333	556.634	16.5	97.652	67.6667		862.32	16.5	557.571	58.3333	617.996	16.5		766.025	70.6667	410.237	68.3333	209.949	66.3333	288.503	74.3333	512.616	68	543.919	89.6667	434.668	86.8333	267.292	58.3333		1.42117	2.04339	2.04339		2.72033	17.5755	17.3269
565.742	18.6667	447.032	51.5	216.453	57.5	563.805	16.6667	93.6158	67.8333		923.728	16.6667	554.828	58.5	678.956	16.6667		712.424	70.8333	246.744	68.5	170.879	66.5	305.847	74.5	783.879	68.1667	473.371	89.8333	383.464	87	232.308	58.5		1.91234	1.9865	1.9865		17.4186	16.8479	3.26337
638.485	18.8333	488.361	51.6667	239.263	57.6667	548.743	16.8333	93.058	68		941.606	16.8333	511.933	58.6667	722.77	16.8333		668.12	71	267.324	68.6667	165.792	66.6667	284.231	74.6667	586.783	68.3333	469.041	90	448.831	87.1667	202.509	58.6667		1.67092	2.35153	2.35153		11.2162	44.1046	26.3101
617.113	19	461.84	51.8333	242.003	57.8333	573.909	17	105.502	68.1667		944.125	17	525.57	58.8333	754.063	17		549.049	71.1667	305.921	68.8333	178.346	66.8333	284.52	74.8333	583.57	68.5	455.307	90.1667	460.026	87.3333	154.583	58.8333		1.67295	2.09596	2.09596		6.08284	23.295	49.6823
665.286	19.1667	469.266	52	236.028	58	566.277	17.1667	129.836	68.3333		876.921	17.1667	496.066	59	713.759	17.1667		558.221	71.3333	323.53	69	203.049	67	266.782	75	730.109	68.6667	445.356	90.3333	460.432	87.5	88.229	59		1.60307	2.97321	2.97321		21.9842	15.5598	13.1425
658.249	19.3333	458.527	52.1667	244.393	58.1667	547.055	17.3333	123.141	68.5		845.301	17.3333	487.426	59.1667	725.335	17.3333		595.589	71.5	309.308	69.1667	170.905	67.1667	284.446	75.1667	640.393	68.8333	418.807	90.5	452.495	87.6667	68.6066	59.1667		2.06576	2.10577	2.10577		14.9958	5.77878	30.7919
663.135	19.5	392.25	52.3333	230.847	58.3333	601.787	17.5	137.033	68.6667		878.722	17.5	526.095	59.3333	713.499	17.5		713.869	71.6667	327.116	69.3333	174.254	67.3333	290.8	75.3333	593.747	69	432.975	90.6667	476.979	87.8333	73.2504	59.3333		1.47743	2.49286	2.49286		18.4449	20.7434	20.2323
701.113	19.6667	404.066	52.5	242.129	58.5	614.817	17.6667	131.261	68.8333		922.187	17.6667	515.848	59.5	787.597	17.6667		468.405	71.8333	312.959	69.5	167.333	67.5	292.516	75.5	627.687	69.1667			452.417	88	77.5051	59.5		1.34123	1.30931	1.30931		8.60243	23.295	5.15493
661.154	19.8333	386.743	52.6667	220.227	58.6667	637.975	17.8333	134.181	69		931.211	17.8333	508.986	59.6667	832.406	17.8333		576.214	72	335.345	69.6667	192.678	67.6667	280.462	75.6667	487.665	69.3333			416.375	88.1667	70.1989	59.6667		1.61455	1.75949	1.75949		43.0122	8.66816	18.2254
613.838	20	393.861	52.8333	216.522	58.8333	672.168	18	156.621	69.1667		765.7	18	459.749	59.8333	796.148	18		617.858	72.1667	351.042	69.8333	186.623	67.8333	332.758	75.8333	568.737	69.5			434.834	88.3333	82.1493	59.8333		1.72103	1.41375	1.41375		0	12.2586	22.0219
616.436	20.1667	406.795	53	221.656	59	610.375	18.1667	139.613	69.3333		862.244	18.1667	495.633	60	736.137	18.1667		515.403	72.3333	356.962	70	200.153	68	315.252	76	548.416	69.6667			427.936	88.5	88.4107	60		1.95213	1.92783	1.92783		14.9958	12.9217	28.0491
659.646	20.3333	389.632	53.1667	216.205	59.1667	606.055	18.3333	137.885	69.5		859.056	18.3333	480.224	60.1667	728.979	18.3333		478.143	72.5	362.354	70.1667	183.021	68.1667	337.788	76.1667	472.584	69.8333			429.655	88.6667	85.3371	60.1667		2.22866	2.12643	2.12643		0	70.187	41.7915
564.986	20.5	426.464	53.3333	201.309	59.3333	616.968	18.5	130.866	69.6667		859.201	18.5	526.01	60.3333	715.471	18.5		492.114	72.6667	222.852	70.3333	199.323	68.3333	419.577	76.3333	541.219	70			458.534	88.8333	98.1128	60.3333		1.9621	1.6467	1.6467		15.8621	23.8265	35.7497
653.865	20.6667	417.683	53.5	194.741	59.5	585.45	18.6667	134.203	69.8333		861.095	18.6667	581.693	60.5	605.517	18.6667		452.259	72.8333	266.775	70.5	192.402	68.5	428.659	76.5	440.219	70.1667			446.551	89	103.033	60.5		1.22019	1.34082	1.34082		21.932	9.13705	38.73
562.025	20.8333	403.709	53.6667	191.943	59.6667	567.752	18.8333	123.102	70		685.694	18.8333	505.811	60.6667	588.786	18.8333		603.904	73	294.076	70.6667	186.855	68.6667	408.537	76.6667	446.673	70.3333			475.671	89.1667	98.7785	60.6667		1.89005	1.97849	1.97849		14.6494	0	12.1689
610.942	21	365.724	53.8333	184.907	59.8333	564.441	19	80.1998	70.1667		693.28	19	487.614	60.8333	607.748	19		606.972	73.1667	326.229	70.8333	185.611	68.8333	377.132	76.8333	401.935	70.5			539.343	89.3333	112.598	60.8333		1.6087	2.09225	2.09225		9.80828	18.2741	9.79011
512.8	21.1667	363.673	54	193.623	60	545.386	19.1667	86.8658	70.3333		717.202	19.1667	533.817	61	650.133	19.1667		625.344	73.3333	328.683	71	176.283	69	373.843	77	327.426	70.6667			489.463	89.5	135.351	61		1.92803	2.60802	2.60802		14.0396	14.4469	26.9104
525.854	21.3333	368.127	54.1667	200.917	60.1667	499.517	19.3333	108.503	70.5		756.429	19.3333	473.837	61.1667	658.857	19.3333		701.652	73.5	336.851	71.1667	180.01	69.1667	356.441	77.1667	241.463	70.8333			467.391	89.6667	158.156	61.1667		1.84916	1.44151	1.44151		11.9966	31.9143	33.4195
587.481	21.5	395.005	54.3333	182.298	60.3333	556.762	19.5	111.481	70.6667		814.699	19.5	481.819	61.3333	723.026	19.5		629.145	73.6667	287.378	71.3333	177.828	69.3333	316.843	77.3333	554.949	71			542.28	89.8333	137.638	61.3333		2.45515	2.97188	2.97188		6.70633	26.6388	30.8745
655.394	21.6667	426.389	54.5	189.244	60.5	550.312	19.6667	110.13	70.8333		859.813	19.6667	510.838	61.5	695.789	19.6667		624.758	73.8333	286.408	71.5	179.764	69.5	332.912	77.5	450.489	71.1667			521.814	90	154.493	61.5		1.37669	1.53266	1.53266		17.995	4.08621	8.15066
585.147	21.8333	425.052	54.6667	186.947	60.6667	532.481	19.8333	107.391	71		821.914	19.8333	551.242	61.6667	697.294	19.8333		581.102	74	274.621	71.6667	192.955	69.6667	350.388	77.6667	412.311	71.3333			607.665	90.1667	151.951	61.6667		1.92764	1.39391	1.39391		0	17.5755	10.6272
585.621	22	408.037	54.8333	168.756	60.8333	508.833	20	113.477	71.1667		986.048	20	562.577	61.8333	779.953	20		706.943	74.1667	268.322	71.8333	179.174	69.8333	302.292	77.8333	372.056	71.5			581.46	90.3333	144.281	61.8333		2.28326	2.19492	2.19492		36.6094	12.9217	7.29017
624.442	22.1667	381.881	55	173.771	61	551.909	20.1667	110.198	71.3333		879.701	20.1667	590.623	62	747.178	20.1667		748.164	74.3333	245.764	72	155.038	70	340.93	78	518.757	71.6667			512.436	90.5	167.87	62		1.96742	3.10715	3.10715		10.8136	15.5598	22.5609
600.537	22.3333	369.478	55.1667	157.371	61.1667	529.752	20.3333	124.025	71.5		960.862	20.3333	599.833	62.1667	669.367	20.3333		708.442	74.5	237.92	72.1667	177.347	70.1667	356.621	78.1667	478.183	71.8333			479.469	90.6667	160.743	62.1667		1.66674	2.63719	2.63719		0	22.5668	0
598.566	22.5	367.646	55.3333	151.506	61.3333	543.123	20.5	118.204	71.6667		955.873	20.5	744.776	62.3333	654.272	20.5		606.963	74.6667	248.608	72.3333	142.905	70.3333	343.885	78.3333	431.043	72					138.538	62.3333		2.05841	2.42633	2.42633		10.8136	18.5011	47.1031
569.849	22.6667	383.076	55.5	140.555	61.5	503.607	20.6667	99.8179	71.8333		978.519	20.6667	597.534	62.5	600.666	20.6667		590.42	74.8333	284.573	72.5	189.616	70.5	381.346	78.5	448.314	72.1667					145.046	62.5		1.73318	2.39983	2.39983		13.4127	14.733	25.5156
609.895	22.8333	413.846	55.6667	130.95	61.6667	545.22	20.8333	134.257	72		880.157	20.8333	583.876	62.6667	685.852	20.8333		564.439	75	244.966	72.6667	173.106	70.6667	378.532	78.6667	414.714	72.3333					140.617	62.6667		2.10664	3.24423	3.24423		16.151	17.5755	17.5738
607.877	23	415.035	55.8333	135.983	61.8333	538.832	21	125.171	72.1667		847.031	21	664.07	62.8333	737.665	21		567.604	75.1667	266.285	72.8333	172.057	70.8333	328.769	78.8333	428.99	72.5					150.178	62.8333		1.91268	1.7227	1.7227		6.70633	11.5576	6.52674
476.407	23.1667	471.307	56	136.226	62	554.719	21.1667	95.6409	72.3333		870.256	21.1667	530.026	63	663.528	21.1667		635.719	75.3333	258.374	73	192.093	71	377.342	79	408.629	72.6667					151.983	63		2.15311	1.6822	1.6822		0	9.13705	19.5802
480.733	23.3333	452.769	56.1667	141.785	62.1667	583.007	21.3333	92.6428	72.5		857.569	21.3333	575.605	63.1667	696.817	21.3333		491.686	75.5	291.54	73.1667	202.347	71.1667	358.832	79.1667	366.089	72.8333					180.853	63.1667		2.04213	1.97564	1.97564		13.6016	38.5373	2.84853
513.432	23.5	475.356	56.3333	151.25	62.3333	573.914	21.5	91.746	72.6667		912.193	21.5	622.848	63.3333	733.368	21.5		516.377	75.6667	280.571	73.3333	192.557	71.3333	362.663	79.3333	393.067	73					213.468	63.3333		2.37415	1.4627	1.4627		10.8813	43.437	11.3941
531.213	23.6667	464.278	56.5	151.723	62.5	573.86	21.6667	89.3922	72.8333		897.628	21.6667	519.802	63.5	741.646	21.6667		497.142	75.8333	270.19	73.5	180.902	71.5	395.286	79.5	350.433	73.1667					219.053	63.5		2.17258	1.95806	1.95806		7.69425	64.1548	14.2426
478.93	23.8333	448.09	56.6667	144.875	62.6667	532.162	21.8333	122.296	73		912.431	21.8333	577.403	63.6667	756.759	21.8333		542.501	76	276.689	73.6667	197.173	71.6667	344.341	79.6667	309.487	73.3333					169.904	63.6667		1.73145	2.21308	2.21308		6.08284	17.5755	22.2477
507.576	24	415.854	56.8333	146.378	62.8333	577.006	22	115.386	73.1667		989.997	22	546.08	63.8333	726.049	22		529.395	76.1667	280.011	73.8333	205.358	71.8333	281.126	79.8333	336.773	73.5					164.588	63.8333		1.65665	3.08629	3.08629		23.8708	2.88939	18.9497
537.689	24.1667	441.254	57	145.78	63	554.858	22.1667	87.784	73.3333		941.54	22.1667	418.01	64	684.124	22.1667		509.035	76.3333	291.739	74	190.429	72	279.312	80	601.667	73.6667					184.528	64		1.93633	2.46875	2.46875		11.2162	23.295	9.2302
497.793	24.3333	472.381	57.1667	158.606	63.1667	509.664	22.3333	119.65	73.5		870.637	22.3333	555.334	64.1667	598.054	22.3333		548.156	76.5	290.234	74.1667	217.669	72.1667	289.413	80.1667	535.445	73.8333					201.557	64.1667		1.87587	1.71065	1.71065		12.1657	30.9521	16.4261
540.707	24.5	440.292	57.3333	172.653	63.3333	569.177	22.5	113.793	73.6667		823.39	22.5	512.795	64.3333	561.623	22.5		471.219	76.6667	297.262	74.3333	212.649	72.3333	343.597	80.3333	721.298	74					199.524	64.3333		2.21646	1.22372	1.22372		20.7174	76.2236	0
564.757	24.6667	407.067	57.5	176.203	63.5	546.394	22.6667	140.765	73.8333		854.342	22.6667	577.098	64.5	574.563	22.6667		589.574	76.8333	320.483	74.5	226.849	72.5	380.842	80.5	813.664	74.1667					222.154	64.5		1.72586	2.61864	2.61864		8.16098	8.66816	10.9353
642.208	24.8333	443.815	57.6667	167.765	63.6667	549.524	22.8333	153.944	74		862.655	22.8333	599.748	64.6667	580.677	22.8333		387.564	77	331.603	74.6667	225.976	72.6667	353.151	80.6667	760.368	74.3333					213.578	64.6667		2.59028	1.92428	1.92428		23.4011	21.0351	23.3399
565.526	25	480.069	57.8333	186.47	63.8333	478.131	23	157.059	74.1667		835.888	23	494.014	64.8333	568.147	23		451.785	77.1667	336.765	74.8333	197.044	72.8333	313.334	80.8333	871.263	74.5					224.465	64.8333		1.52933	1.49018	1.49018		6.08284	8.17242	35.8616
503.752	25.1667	448.533	58	184.878	64	534.888	23.1667	183.44	74.3333		855.301	23.1667	446.661	65	678.289	23.1667		484.014	77.3333	354.527	75	202.912	73	320.347	81	729.528	74.6667					232.393	65		1.79701	2.36406	2.36406		17.4729	54.4402	14.2426
517.468	25.3333	465.249	58.1667	183.379	64.1667	564.883	23.3333	198.453	74.5		882.508	23.3333	505.075	65.1667	704.327	23.3333		511.681	77.5	345.806	75.1667	223.4	73.1667	387.512	81.1667	728.524	74.8333					195.529	65.1667		2.07912	3.13442	3.13442		25.6635	8.17242	0
538.372	25.5	442.777	58.3333	207.586	64.3333	559.053	23.5	153.901	74.6667		896.602	23.5	612.12	65.3333	659.783	23.5		569.974	77.6667	350.379	75.3333	222.401	73.3333	398.929	81.3333	727.241	75					183.767	65.3333		1.87169	2.62783	2.62783		2.72033	30.8502	10.2705
588.762	25.6667	447.41	58.5	219.151	64.5	563.927	23.6667	146.438	74.8333		872.133	23.6667	563.065	65.5	675.008	23.6667		467.847	77.8333	388.872	75.5	211.19	73.5	315.569	81.5	679.902	75.1667					222.166	65.5		1.79196	2.2982	2.2982		7.12603	2.88939	16.6096
525.52	25.8333	503.295	58.6667	198.059	64.6667	547.415	23.8333	152.04	75		850.722	23.8333	576.482	65.6667	703.208	23.8333		471.257	78	371.4	75.6667	219.548	73.6667	359.814	81.6667	387.931	75.3333					225.432	65.6667		1.67798	2.02305	2.02305		6.67507	8.66816	3.26337
481.246	26	468.861	58.8333	198.695	64.8333	536.27	24	89.2381	75.1667		869.177	24	490.686	65.8333	695.658	24		531.628	78.1667	418.34	75.8333	231.707	73.8333	382.079	81.8333	406.444	75.5					239.434	65.8333		1.56685	2.0338	2.0338		19.8095	17.5755	24.9368
528.428	26.1667	424.418	59	210.708	65	564.146	24.1667	160.592	75.3333		860.186	24.1667	586.391	66	781.175	24.1667		566.245	78.3333	394.191	76	221.154	74	345.184	82	247.533	75.6667					228.26	66		2.14021	1.49695	1.49695		8.99749	18.5011	0
573.825	26.3333	439.877	59.1667	234.215	65.1667	583.903	24.3333	172.833	75.5		878.909	24.3333	653.232	66.1667	670.226	24.3333		566.938	78.5	359.387	76.1667	249.177	74.1667	389.829	82.1667	370.898	75.8333					213.754	66.1667		2.06272	2.15973	2.15973		17.995	5.77878	5.76339
550.011	26.5	447.051	59.3333	241.318	65.3333	562.701	24.5	206.225	75.6667		876.69	24.5	649.249	66.3333	654.233	24.5		506.052	78.6667	340.844	76.3333	252.13	74.3333	371.728	82.3333	479.279	76					215.327	66.3333		1.46286	1.86341	1.86341		13.6016	43.3408	0
577.519	26.6667	385.506	59.5	248.464	65.5	535.378	24.6667	213.047	75.8333		891.34	24.6667	767.55	66.5	673.483	24.6667		480.251	78.8333	330.809	76.5	272.051	74.5	354.787	82.5	597.439	76.1667					217.616	66.5		2.16563	1.60897	1.60897		0	8.66816	2.57747
588.575	26.8333	390.473	59.6667	237.265	65.6667	547.703	24.8333	193.281	76		898.857	24.8333	760.704	66.6667	603.724	24.8333		572.589	79	353.573	76.6667	272.789	74.6667	337.91	82.6667	503.27	76.3333					226.988	66.6667		1.28959	2.52159	2.52159		0	9.13705	18.7642
626.709	27	407.249	59.8333	221.43	65.8333	512.581	25	207.67	76.1667		900.834	25	537.473	66.8333	537.622	25		655.187	79.1667	373.272	76.8333	247.434	74.8333	313.02	82.8333	414.235	76.5					233.045	66.8333		1.91925	2.06482	2.06482		13.6016	20.4311	13.8801
615.579	27.1667	416.43	60	196.867	66	571.125	25.1667	203.377	76.3333		908.626	25.1667	562.236	67	564.253	25.1667		690.162	79.3333	368.418	77	270.241	75	341.114	83	386.439	76.6667					245.649	67		2.06295	2.00778	2.00778		16.0937	49.4584	10.6272
589.824	27.3333	463.239	60.1667	216.17	66.1667	540.423	25.3333	236.887	76.5		787.493	25.3333	573.038	67.1667	504.823	25.3333		591.056	79.5	300.448	77.1667	277.382	75.1667	385.862	83.1667	436.725	76.8333					223.251	67.1667		1.82567	2.52713	2.52713		8.60243	41.3697	18.7642
608.871	27.5	483.989	60.3333	233.082	66.3333	551.784	25.5	237.028	76.6667		738.908	25.5	715.59	67.3333	558.654	25.5		574.366	79.6667	398.897	77.3333	279.433	75.3333	356.513	83.3333	463.532	77					234.223	67.3333		1.73024	3.11626	3.11626		11.2162	72.7529	15.4648
586.153	27.6667	512.067	60.5	254.66	66.5	524.675	25.6667	264.573	76.8333		777.667	25.6667	641.684	67.5	642.074	25.6667		565.429	79.8333	354.542	77.5	288.6	75.5	396.362	83.5	422.633	77.1667					224.417	67.5		1.50174	2.33379	2.33379		11.2162	17.3363	25.3583
640.548	27.8333	530.826	60.6667	221.025	66.6667	547.762	25.8333	281.375	77		784.534	25.8333	563.714	67.6667	572.997	25.8333		547.867	80	302.777	77.6667	289.124	75.6667	351.614	83.6667	437.339	77.3333					226.168	67.6667		2.06519	2.12117	2.12117		6.66342	2.88939	16.065
615.434	28	526.623	60.8333	207.4	66.8333	553.146	26	331.322	77.1667		772.403	26	542.793	67.8333	675.9	26		551.918	80.1667	276.028	77.8333	273.542	75.8333	373.48	83.8333	421.134	77.5					205.966	67.8333		1.85739	1.74592	1.74592		3.84712	10.8111	5.76339
607.43	28.1667	537.7	61	210.283	67	564.862	26.1667	218.386	77.3333		771.697	26.1667	500.832	68	661.131	26.1667		639.598	80.3333	357.881	78	263.656	76	364.215	84	396.685	77.6667					201.513	68		2.52907	1.74969	1.74969		6.08284	27.4111	36.3679
612.467	28.3333	561.962	61.1667	205.637	67.1667	587.529	26.3333	263.006	77.5		780.677	26.3333	551.855	68.1667	664.196	26.3333		604.68	80.5	350.461	78.1667	268.827	76.1667	390.71	84.1667	349.919	77.8333					213.372	68.1667		2.56714	1.74322	1.74322		44.6996	0	3.26337
587.728	28.5	564.491	61.3333	227.501	67.3333	554.631	26.5	319.677	77.6667		757.29	26.5	440.482	68.3333	648.773	26.5		585.209	80.6667	333.49	78.3333	264.095	76.3333	467.563	84.3333	400.806	78					244.867	68.3333		2.02698	2.07058	2.07058		0	8.66816	11.7662
585.306	28.6667	515.204	61.5	223.185	67.5	558.289	26.6667	387.07	77.8333		857.445	26.6667	438.774	68.5	680.197	26.6667		652.952	80.8333	381.087	78.5	264.599	76.5	448.134	84.5	376.364	78.1667					240.367	68.5		1.32202	1.12742	1.12742		29.1723	22.0049	26.9602
595.495	28.8333	520.44	61.6667	239.952	67.6667	569.336	26.8333	338.068	78		777.65	26.8333	552.367	68.6667	642.361	26.8333		553.47	81	324.006	78.6667	273.35	76.6667	440.669	84.6667	490.152	78.3333					247.62	68.6667		2.06859	1.68311	1.68311		26.5383	27.2644	14.7114
603.335	29	538.233	61.8333	246.525	67.8333	518.244	27	301.733	78.1667		696.222	27	577.188	68.8333	661.8	27		500.817	81.1667	294.952	78.8333	277.507	76.8333	459.632	84.8333	343.396	78.5					242.541	68.8333		2.4828	1.32511	1.32511		20.7174	14.4469	26.5214
581.842	29.1667	520.946	62	212.409	68	539.68	27.1667	250.289	78.3333		711.158	27.1667	620.194	69	681.958	27.1667		562.775	81.3333	362.063	79	263.858	77	446.476	85	384.002	78.6667					226.457	69		3.38655	1.42882	1.42882		41.524	28.4572	16.8285
541.034	29.3333	512.425	62.1667	239.971	68.1667	551.88	27.3333	252.188	78.5		658.042	27.3333	530.999	69.1667	608.962	27.3333		778.769	81.5	349.778	79.1667	273.098	77.1667	470.41	85.1667	316.764	78.8333					191.451	69.1667		1.67039	2.14328	2.14328		27.339	11.5576	2.84853
532.257	29.5	514.985	62.3333	230.768	68.3333	547.171	27.5	260.952	78.6667		670.622	27.5	507.41	69.3333	610.116	27.5		731.032	81.6667	415.3	79.3333	257.771	77.3333	432.889	85.3333	349.15	79					203.382	69.3333		1.92842	1.60831	1.60831		38.5673	29.038	12.4185
563.143	29.6667	551.747	62.5	228.472	68.5	495.839	27.6667	317.678	78.8333		699.538	27.6667	480.942	69.5	541.806	27.6667		697.472	81.8333	374.261	79.5	266.171	77.5	524.07	85.5	337.976	79.1667					204.91	69.5		2.13532	1.94469	1.94469		9.80828	33.9664	33.28
589.999	29.8333	599.982	62.6667	204.688	68.6667	537.41	27.8333	301.865	79		786.995	27.8333	450.127	69.6667	581.701	27.8333		613.928	82	369.661	79.6667	261.593	77.6667	504.169	85.6667	302.33	79.3333					223.663	69.6667		2.72848	2.43314	2.43314		32.0722	0	3.26337
564.475	30	488.506	62.8333	214.974	68.8333	566.847	28	193.969	79.1667		855.056	28	480.599	69.8333	628.128	28		643.548	82.1667	357.883	79.8333	253.392	77.8333	503.8	85.8333	398.638	79.5					216.759	69.8333		1.98463	1.84775	1.84775		19.6166	2.88939	23.113
614.624	30.1667	433.526	63	193.909	69	605.691	28.1667	187.362	79.3333		843.763	28.1667	480.359	70	603.925	28.1667		672.105	82.3333	339.742	80	222.716	78	533.99	86	398.007	79.6667					217.51	70		2.43619	2.1116	2.1116		2.72033	38.8727	7.35571
586.392	30.3333	420.374	63.1667	193.936	69.1667	590.639	28.3333	272.178	79.5		872.908	28.3333	440.233	70.1667	597.467	28.3333		771.21	82.5	334.781	80.1667	218.298	78.1667	466.382	86.1667	478.039	79.8333					220.389	70.1667		1.90978	2.58828	2.58828		30.8846	12.9217	0
587.363	30.5	435.885	63.3333	204.435	69.3333	605.736	28.5	407.977	79.6667		837.835	28.5	510.527	70.3333	508.92	28.5		699.65	82.6667	311.909	80.3333	240.023	78.3333	494.082	86.3333	477.978	80					220.199	70.3333		2.30658	2.1364	2.1364		0	11.9133	16.4479
583.779	30.6667	410.831	63.5	209.13	69.5	611.83	28.6667	301.472	79.8333		828.296	28.6667	584.839	70.5	575.902	28.6667		600.059	82.8333	323.704	80.5	260.01	78.5	560.633	86.5	377.066	80.1667					232.776	70.5		2.08177	1.75958	1.75958		2.72033	21.0771	28.1061
623.216	30.8333	413.548	63.6667	253.185	69.6667	564.9	28.8333	413.286	80		820.429	28.8333	542.133	70.6667	578.265	28.8333		643.996	83	378.017	80.6667	252.355	78.6667	550.218	86.6667	434.322	80.3333					214.584	70.6667		2.01199	2.16203	2.16203		5.44066	12.9217	46.0937
605	31	420.977	63.8333	360.939	69.8333	559.691	29	327.237	80.1667		806.119	29	547.202	70.8333	525.168	29		727.781	83.1667	352.646	80.8333	232.899	78.8333	476.314	86.8333	435.029	80.5					234.35	70.8333		1.90571	1.68198	1.68198		2.72033	32.0142	19.0285
630.443	31.1667	420.047	64	317.878	70	583.263	29.1667	359.609	80.3333		719.795	29.1667	597.837	71	483.083	29.1667		669.224	83.3333	308.085	81	206.668	79	560.253	87	421.347	80.6667					226.696	71		2.66095	2.04805	2.04805		2.72033	15.5598	21.8913
608.809	31.3333	447.834	64.1667	272.251	70.1667	541.016	29.3333	363.729	80.5		732.965	29.3333	601.426	71.1667	455.144	29.3333		613.962	83.5	330.26	81.1667	232.225	79.1667	562.601	87.1667	363.63	80.8333					210.051	71.1667		1.898	2.78259	2.78259		13.871	18.5011	28.4829
600.105	31.5	419.799	64.3333	259.583	70.3333	549.737	29.5	348.476	80.6667		712.512	29.5	595.725	71.3333	410.709	29.5		589.587	83.6667	371.355	81.3333	225.714	79.3333	593.896	87.3333	475.293	81					220.979	71.3333		1.74527	3.28102	3.28102		8.60243	18.5011	9.2302
613.81	31.6667	449.268	64.5	260.579	70.5	524.387	29.6667	279.989	80.8333		700.226	29.6667	564.367	71.5	483.594	29.6667		600.906	83.8333	433.954	81.5	279.998	79.5	510.883	87.5	414.103	81.1667					225.724	71.5		2.49568	3.32031	3.32031		0	28.6013	18.4604
567.633	31.8333	414.263	64.6667	257.346	70.6667	530.175	29.8333	282.458	81		727.693	29.8333	600.678	71.6667	492.209	29.8333		668.704	84	360.966	81.6667	323.795	79.6667	603.447	87.6667	421.997	81.3333					219.61	71.6667		1.51592	1.99281	1.99281		9.80828	31.5247	13.0535
537.499	32	448.291	64.8333	252.538	70.8333	542.936	30	273.726	81.1667		814.043	30	571.139	71.8333	530.519	30		649.9	84.1667	353.254	81.8333	309.473	79.8333	447.402	87.8333	420.65	81.5					219.366	71.8333		1.70773	2.10779	2.10779		19.9902	17.3363	11.7662
538.755	32.1667	415.316	65	243.153	71	579.118	30.1667	260.285	81.3333		867.336	30.1667	555.035	72	615.11	30.1667		616.642	84.3333	378.76	82	305.623	80	586.447	88	403.95	81.6667					220.639	72		2.00149	1.38768	1.38768		7.69425	20.4311	6.52674
546.103	32.3333	426.743	65.1667	237.908	71.1667	465.376	30.3333	226.761	81.5		876.651	30.3333	568.796	72.1667	569.15	30.3333		622.826	84.5	437.365	82.1667	317.351	80.1667	614.747	88.1667	365.119	81.8333					252.652	72.1667		1.92004	1.85708	1.85708		30.777	11.9133	42.5491
568.903	32.5	468.703	65.3333	246.806	71.3333	542.923	30.5	210.582	81.6667		955.62	30.5	633.121	72.3333	548.277	30.5		605.886	84.6667	480.222	82.3333	347.697	80.3333	574.283	88.3333	372.534	82					234.409	72.3333		1.85328	1.88764	1.88764		13.6016	2.88939	50.7731
565.17	32.6667	441.271	65.5	262.125	71.5	569.008	30.6667	281.083	81.8333		958.424	30.6667	583.839	72.5	546.669	30.6667		620.88	84.8333	432.6	82.5	329.82	80.5	506.899	88.5	376.321	82.1667					232.542	72.5		1.77725	1.3419	1.3419		41.524	18.5011	26.873
544.885	32.8333	450.921	65.6667	271	71.6667	536.218	30.8333	275.741	82		889.084	30.8333	553.718	72.6667	593.162	30.8333		630.233	85	461.735	82.6667	329.107	80.6667	487.489	88.6667	370.192	82.3333					276.521	72.6667		2.09633	2.03749	2.03749		12.1657	5.77878	35.0086
583.866	33	437.251	65.8333	316.516	71.8333	558.353	31	300.182	82.1667		856.416	31	561.709	72.8333	630.707	31		651.111	85.1667	493.188	82.8333	304.109	80.8333	558.469	88.8333	305.328	82.5					265.175	72.8333		1.51028	1.97882	1.97882		12.3713	9.15706	54.5929
568.15	33.1667	501.997	66	340.145	72	414.288	31.1667	276.706	82.3333		824.134	31.1667	561.446	73	649.259	31.1667		718.91	85.3333	472.394	83	311.224	81	609.126	89	352.956	82.6667					227.581	73		2.16785	1.86419	1.86419		13.871	0	11.7448
552.374	33.3333	438.396	66.1667	265.939	72.1667	472.157	31.3333	308.336	82.5		762.734	31.3333	613.56	73.1667	542.845	31.3333		686.96	85.5	413.943	83.1667	308.355	81.1667	574.001	89.1667	354.172	82.8333					297.196	73.1667		1.58248	2.64228	2.64228		29.883	36.8359	16.6096
583.918	33.5	435.422	66.3333	286.83	72.3333	481.638	31.5	293.522	82.6667		731.108	31.5	590.202	73.3333	546.004	31.5		642.017	85.6667	410.59	83.3333	300.293	81.3333	538.463	89.3333	352.652	83					287.798	73.3333		1.41303	2.11549	2.11549		16.5471	2.88939	16.6096
562.983	33.6667	488.641	66.5	274.73	72.5	538.32	31.6667	255.212	82.8333		723.51	31.6667	511.756	73.5	557.796	31.6667		591.067	85.8333	424.852	83.5	288.851	81.5	504.761	89.5	345.629	83.1667					286.07	73.5		1.45449	1.74873	1.74873		17.2049	37.562	19.0285
523.996	33.8333	523.542	66.6667	287.066	72.6667	546.747	31.8333	318.265	83		809.28	31.8333	571.026	73.6667	584.714	31.8333		620.964	86	392.96	83.6667	290.904	81.6667	498.586	89.6667	336.089	83.3333					289.546	73.6667		1.61196	1.63576	1.63576		12.1657	5.77878	10.5865
524.749	34	459.511	66.8333	278.909	72.8333	566.367	32	273.201	83.1667		770.868	32	619.122	73.8333	569.359	32		601.219	86.1667	467.194	83.8333	308.874	81.8333	525.949	89.8333	345.393	83.5					338.449	73.8333		2.03686	1.69412	1.69412		0	9.02165	37.4058
542.98	34.1667	488.057	67	282.005	73	561.761	32.1667	296.856	83.3333		781.11	32.1667	643.138	74	647.224	32.1667		638.258	86.3333	444.651	84	309.906	82	521.732	90	410.05	83.6667					292.37	74		1.88807	1.59079	1.59079		30.4623	9.02165	22.9512
527.854	34.3333	502.046	67.1667	277.315	73.1667	563.234	32.3333	255.237	83.5		720.617	32.3333	662.333	74.1667	704.377	32.3333		654.762	86.5	460.333	84.1667	216.398	82.1667	530.415	90.1667	411.656	83.8333					313.019	74.1667		1.83617	1.68881	1.68881		2.72033	26.8974	25.979
556.215	34.5	516.494	67.3333	266.304	73.3333	575.945	32.5	253.259	83.6667		680.304	32.5	638.675	74.3333	607.916	32.5		689.21	86.6667	508.498	84.3333	251.535	82.3333	558.027	90.3333	438.393	84					335.683	74.3333		1.78495	2.03813	2.03813		27.8395	13.4487	10.344
548.83	34.6667	501.714	67.5	270.48	73.5	585.787	32.6667	298.442	83.8333		613.033	32.6667	573.255	74.5	609.538	32.6667		678.486	86.8333	484.799	84.5	254.678	82.5	584.251	90.5	389.352	84.1667					265.394	74.5		1.89678	2.17148	2.17148		11.2162	9.02165	12.1717
514.031	34.8333	473.344	67.6667	288.318	73.6667	581.55	32.8333	255.675	84		627.465	32.8333	590.548	74.6667	516.645	32.8333		654.172	87	486.029	84.6667	317.558	82.6667	649.582	90.6667	393.083	84.3333					275.6	74.6667		2.63223	1.98493	1.98493		19.8043	18.0433	10.344
536.558	35	426.499	67.8333	291.333	73.8333	572.185	33	214.934	84.1667		660.045	33	526.278	74.8333	482.138	33		651.704	87.1667	519.995	84.8333	337.339	82.8333			379.146	84.5					257.55	74.8333		1.88789	2.76258	2.76258		2.72033	0	21.8489
499.357	35.1667	431.309	68	257.528	74	590.39	33.1667	243.837	84.3333		762.844	33.1667	542.774	75	478.327	33.1667		715.14	87.3333	473.889	85	320.445	83			373.701	84.6667					277.432	75		2.07911	1.82116	1.82116		5.44066	3.00722	29.9522
550.41	35.3333	459.577	68.1667	278.62	74.1667	611.992	33.3333	295.938	84.5		784.823	33.3333	611.49	75.1667	496.996	33.3333		654.226	87.5	509.54	85.1667	298.246	83.1667			386.731	84.8333					296.057	75.1667		1.98387	2.33549	2.33549		2.72033	10.8427	40.7878
482.79	35.5	452.362	68.3333	275.898	74.3333	579.987	33.5	239.802	84.6667		763.929	33.5	625.256	75.3333	471.46	33.5		616.565	87.6667	444.049	85.3333	303.088	83.3333			434.774	85					312.438	75.3333		1.20355	1.89886	1.89886		27.0669	0	25.322
502.361	35.6667	458.944	68.5	300.012	74.5	595.693	33.6667	291.383	84.8333		796.059	33.6667	619.732	75.5	519.684	33.6667		598.182	87.8333	454.485	85.5	322.721	83.5			430.925	85.1667					329.539	75.5		1.83558	1.82456	1.82456		10.8813	15.0361	11.8288
534.781	35.8333	462.445	68.6667	364.675	74.6667	541.947	33.8333	268.251	85		766.322	33.8333	607.419	75.6667	567.812	33.8333		614.485	88	436.326	85.6667	322.797	83.6667			426.96	85.3333					345.608	75.6667		2.79159	1.63418	1.63418		8.60243	34.2876	11.8288
516.485	36	428.607	68.8333	299.743	74.8333	609.591	34	346.295	85.1667		719.233	34	557.698	75.8333	568.003	34		684.42	88.1667	449.799	85.8333	298.445	83.8333			449.163	85.5					295.719	75.8333		2.39663	1.71304	1.71304		19.0423	10.8427	17.2134
509.264	36.1667	422.509	69	311.039	75	576.411	34.1667	309.747	85.3333		648.544	34.1667	612.692	76	560.961	34.1667		617.772	88.3333	463.351	86	287.539	84			441.298	85.6667					286.326	76		1.59018	1.68446	1.68446		16.322	0	27.2167
477.666	36.3333	447.381	69.1667	324.044	75.1667	515.568	34.3333	259.613	85.5		630.278	34.3333	698.944	76.1667	553.627	34.3333		654.963	88.5	413.525	86.1667	287.68	84.1667			460.514	85.8333					305.05	76.1667		2.19086	2.85697	2.85697		13.6016	0	2.8689
497.716	36.5	466.284	69.3333	324.235	75.3333	530.015	34.5	265.106	85.6667		628.316	34.5	637.823	76.3333	608.986	34.5		725.804	88.6667	329.025	86.3333	281.244	84.3333			513.714	86					302.868	76.3333		2.02737	1.64344	1.64344		15.3885	24.4824	29.5371
498.626	36.6667	438.517	69.5	367.477	75.5	556.378	34.6667	165.196	85.8333		699.363	34.6667	643.334	76.5	649.253	34.6667		691.307	88.8333	377.472	86.5	282.483	84.5			497.075	86.1667					347.074	76.5		2.69667	1.64258	1.64258		15.8621	17.0114	24.5119
501.562	36.8333	442.741	69.6667	357.241	75.6667	555.508	34.8333	210.897	86		727.402	34.8333	514.734	76.6667	542.424	34.8333		697.148	89	306.683	86.6667	309.635	84.6667			511.867	86.3333					350.965	76.6667		1.87092	2.50198	2.50198		0	10.8427	20.6879
561.863	37	487.473	69.8333	341.74	75.8333	541.32	35	196.722	86.1667		754.083	35	598.002	76.8333	516.352	35		676.793	89.1667	390.808	86.8333	303.986	84.8333			461.002	86.5					369.637	76.8333		1.39763	2.49262	2.49262		3.84712	28.3347	27.2167
508.964	37.1667	530.848	70	332.431	76	531.406	35.1667	206.52	86.3333		691.803	35.1667	629.069	77	548.201	35.1667		724.395	89.3333	384.211	87	291.073	85			476.079	86.6667					311.56	77		2.26765	2.09524	2.09524		8.60243	10.8427	14.6286
529.871	37.3333	611.582	70.1667	337.843	76.1667	564.014	35.3333	185.853	86.5		747.238	35.3333	684.612	77.1667	596.29	35.3333		665.368	89.5	376.8	87.1667	330.989	85.1667			582.88	86.8333					315.963	77.1667		2.52603	3.36093	3.36093		5.44066	12.0289	9.29594
509.307	37.5	569.91	70.3333	320.209	76.3333	572.39	35.5	168.062	86.6667		697.63	35.5	601.323	77.3333	597.279	35.5		627.702	89.6667	402.751	87.3333	298.358	85.3333			542.413	87					339.269	77.3333		2.3343	2.66476	2.66476		25.8073	15.3339	18.5979
502.176	37.6667	485.024	70.5	272.506	76.5	587.669	35.6667	220.32	86.8333		671.912	35.6667	590.47	77.5	546.712	35.6667		653.231	89.8333	412.194	87.5	311.115	85.5			537.992	87.1667					331.546	77.5		1.95123	2.74644	2.74644		28.0075	24.062	15.4495
518.795	37.8333	526.616	70.6667	321.296	76.6667	617.115	35.8333	195.452	87		599.904	35.8333	591.154	77.6667	555.283	35.8333		573.335	90	438.761	87.6667	334.995	85.6667			536.537	87.3333					329.932	77.6667		1.66604	2.72328	2.72328		10.8813	40.6267	13.752
551.04	38	448.663	70.8333	267.752	76.8333	605.915	36	195.307	87.1667		600.07	36	625.854	77.8333	544.386	36		608.618	90.1667	456.986	87.8333	356.793	85.8333			484.78	87.5					301.886	77.8333		2.41906	2.12668	2.12668		23.4011	21.8929	27.7594
554.803	38.1667	381.394	71	265.723	77	635.245	36.1667	187.812	87.3333		532.746	36.1667	560.724	78	525.933	36.1667		722.257	90.3333	408.859	88	307.288	86			479.285	87.6667					321.449	78		1.94588	2.81797	2.81797		5.44066	15.0361	14.6286
523.9	38.3333	375.42	71.1667	331.621	77.1667	656.917	36.3333	214.571	87.5		544.099	36.3333	506.742	78.1667	538.246	36.3333		669.392	90.5	425.096	88.1667	281.384	86.1667			453.51	87.8333					340.328	78.1667		2.64653	2.49742	2.49742		13.871	37.9083	54.1916
545.13	38.5	412.818	71.3333	313.357	77.3333	642.876	36.5	239.775	87.6667		643.788	36.5	506.809	78.3333	512.472	36.5		723.985	90.6667	426.596	88.3333	291.06	86.3333			472.755	88					331.165	78.3333		1.58253	2.53543	2.53543		25.6635	13.4487	25.6796
521.495	38.6667	395.991	71.5	305.943	77.5	622.053	36.6667	202.755	87.8333		666.972	36.6667	387.743	78.5	565.517	36.6667				375.769	88.5	287.139	86.5			524.766	88.1667					339.682	78.5		2.49087	2.32186	2.32186		6.08284	47.533	31.9526
527.632	38.8333	435.354	71.6667	288.306	77.6667	631.312	36.8333	197.293	88		607.673	36.8333	517.42	78.6667	585.866	36.8333				406.296	88.6667	287.643	86.6667			531.531	88.3333					344.024	78.6667		1.6349	1.85775	1.85775		8.99749	24.0577	23.2892
572.86	39	463.033	71.8333	328.232	77.8333	662.349	37	185.627	88.1667		598.271	37	480.069	78.8333	553.625	37				399.88	88.8333	314.298	86.8333			465.128	88.5					340.58	78.8333		2.7754	1.42717	1.42717		6.08284	18.4866	27.2892
545.235	39.1667	442.902	72	305.832	78	652.239	37.1667	170.01	88.3333		650.957	37.1667	502.617	79	559.83	37.1667				394.16	89	298.905	87			477.926	88.6667					316.135	79		1.93452	1.40033	1.40033		3.84712	25.6937	24.5119
509.702	39.3333	460.078	72.1667	286.819	78.1667	635.287	37.3333	155.361	88.5		541.857	37.3333	563.929	79.1667	590.451	37.3333				502.863	89.1667	287.751	87.1667			461.977	88.8333					334.059	79.1667		1.68224	2.23992	2.23992		12.1657	4.25285	26.4499
489.952	39.5	462.194	72.3333	323.47	78.3333	667.736	37.5	164.328	88.6667		578.332	37.5	574.644	79.3333	605.665	37.5				371.772	89.3333	335.044	87.3333			438.297	89					315.466	79.3333		1.60431	1.90659	1.90659		32.6802	47.0457	56.5107
507.374	39.6667	442.684	72.5	376.048	78.5	658.917	37.6667	193.992	88.8333		663.45	37.6667	486.921	79.5	649.202	37.6667				390.699	89.5	304.068	87.5			399.737	89.1667					351.352	79.5		1.61858	2.1976	2.1976		23.4242	16.1944	32.0752
516.679	39.8333	400.515	72.6667	352.738	78.6667	719.998	37.8333	206.448	89		649.031	37.8333	502.754	79.6667	638.511	37.8333				390.48	89.6667	313.854	87.6667			431.99	89.3333					360.855	79.6667		1.72116	1.5538	1.5538		27.8751	24.245	38.7395
538.619	40	375.997	72.8333	331.738	78.8333	703.702	38	231.197	89.1667		512.028	38	484.121	79.8333	608.749	38				457.088	89.8333	321.429	87.8333			437.005	89.5					369.638	79.8333		1.62968	1.57859	1.57859		19.2356	33.6342	28.689
526.938	40.1667	440.27	73	288.85	79	716.045	38.1667	190.566	89.3333		476.846	38.1667	474.422	80	624.163	38.1667				491.482	90	302.365	88			484.669	89.6667					335.481	80		2.04831	3.04087	3.04087		13.871	12.3991	45.5412
538.158	40.3333	442.793	73.1667	347.785	79.1667	722.708	38.3333	184.329	89.5		613.252	38.3333	505.744	80.1667	420.456	38.3333				504.585	90.1667	309.024	88.1667			499.518	89.8333					358.812	80.1667		1.39415	1.76984	1.76984		19.6166	21.2642	7.98814
502.077	40.5	369.202	73.3333	362.064	79.3333	707.795	38.5	213.427	89.6667		571.113	38.5	452.885	80.3333	385.333	38.5				463.864	90.3333	235.605	88.3333			503.125	90					467.609	80.3333		1.58428	2.15509	2.15509		42.865	27.7252	2.52607
523.384	40.6667	372.012	73.5	350.101	79.5	693.345	38.6667	204.7	89.8333		515.288	38.6667	432.283	80.5	334.858	38.6667				524.285	90.6667	337.124	88.5			520.019	90.1667					419.263	80.5		1.30035	1.43604	1.43604		8.99749	19.0193	54.5794
491.223	40.8333	425.39	73.6667	321.883	79.6667	687.608	38.8333	232.167	90		577.728	38.8333	410.987	80.6667	348.954	38.8333						333.562	88.6667			509.229	90.3333					463.588	80.6667		2.06198	2.01385	2.01385		18.704	6.72434	50.3031
524.914	41	391.323	73.8333	318.053	79.8333	699.293	39	206.743	90.1667		710.149	39	444.409	80.8333	320.874	39						331.195	88.8333			496.393	90.5					440.608	80.8333		1.93271	3.04046	3.04046		19.0423	8.5057	29.9522
515.61	41.1667	389.772	74	315.4	80	737.181	39.1667	221.694	90.3333		618.719	39.1667	446.76	81	336.848	39.1667						362.598	89			471.245	90.6667					394.605	81		2.42741	1.45871	1.45871		8.16098	23.0989	33.2701
543.868	41.3333	388.982	74.1667	295.303	80.1667	775.516	39.3333	231.926	90.5		606.212	39.3333	432.653	81.1667	336.204	39.3333						383.876	89.1667									460.135	81.1667		1.80737	1.86373	1.86373		33.6231	30.9612	35.1841
552.082	41.5	421.103	74.3333	360.452	80.3333	612.442	39.5	247.689	90.6667		635.459	39.5	396.504	81.3333	366.952	39.5						348.617	89.3333									424.08	81.3333		1.7797	2.40769	2.40769		0	38.8115	30.4847
554.122	41.6667	407.495	74.5	322.598	80.5	627.697	39.6667				661.291	39.6667	381.03	81.5	348.448	39.6667						320.517	89.5									389.277	81.5		2.8054	2.00616	2.00616		16.151	26.759	16.7284
589.343	41.8333	388.482	74.6667	291.245	80.6667	628.782	39.8333				636.853	39.8333	417.29	81.6667	338.067	39.8333						337.644	89.6667									358.559	81.6667		1.93861	3.21415	3.21415		20.4678	15.0361	24.6792
578.207	42	401.732	74.8333	308.022	80.8333	645.825	40				474.83	40	417.124	81.8333	322.403	40						358.218	89.8333									330.384	81.8333		1.58367	2.12854	2.12854		0	17.5349	49.5248
535.601	42.1667	425.313	75	314.004	81	643.833	40.1667				596.283	40.1667	473.957	82	323.374	40.1667						383.364	90									313.581	82		2.38835	1.98916	1.98916		16.4717	18.2922	63.1625
560.743	42.3333	399.691	75.1667	323.914	81.1667	659.295	40.3333				577.835	40.3333	512.542	82.1667	304.308	40.3333						376.736	90.1667									344.04	82.1667		1.40066	1.76066	1.76066		9.48418	21.706	24.5612
532.543	42.5	405.653	75.3333	364.358	81.3333	662.834	40.5				612.584	40.5	478.275	82.3333	300.067	40.5						410.482	90.3333									360.966	82.3333		1.70799	1.7535	1.7535		13.4127	9.46072	26.4499
563.803	42.6667	368.124	75.5	373.394	81.5	654.46	40.6667				550.284	40.6667	484.024	82.5	310.58	40.6667						383.206	90.5									388.68	82.5		2.60343	1.71027	1.71027		6.70633	21.4176	5.7834
563.134	42.8333	317.871	75.6667	329.107	81.6667	654.768	40.8333				599.901	40.8333	510.603	82.6667	310.976	40.8333						403.025	90.6667									346.066	82.6667		2.19131	2.12638	2.12638		2.99916	4.73036	14.4585
535.728	43	361.217	75.8333	312.947	81.8333	682.139	41				651.428	41	465.835	82.8333	376.212	41																378.299	82.8333		1.75177	1.82391	1.82391		2.99916	19.6351	57.9063
580.388	43.1667	417.086	76	319.863	82	715.893	41.1667				568.094	41.1667	509.749	83	413.958	41.1667																400.054	83		2.14656	1.98251	1.98251		9.48418	28.5731	26.1855
579.38	43.3333	377.387	76.1667	314.009	82.1667	707.44	41.3333				518.231	41.3333	530.808	83.1667	340.1	41.3333																344.433	83.1667		2.03442	2.43067	2.43067		12.7244	6.01444	14.4585
653.275	43.5	388.529	76.3333	305.839	82.3333	711.518	41.5				568.601	41.5	435.838	83.3333	379.58	41.5																391.592	83.3333		1.95654	3.13548	3.13548		18.2432	21.0505	35.487
665.162	43.6667	369.88	76.5	322.959	82.5	699.77	41.6667				551.728	41.6667	360.86	83.5	353.898	41.6667																354.372	83.5		2.5473	2.11727	2.11727		8.16098	4.25285	32.5925
648.569	43.8333	364.368	76.6667	311.168	82.6667	734.192	41.8333				564.103	41.8333	460.582	83.6667	391.839	41.8333																322.139	83.6667		1.50746	2.41351	2.41351		8.60243	7.47936	42.6955
617.743	44	400.168	76.8333	300.073	82.8333	700.973	42				601.051	42	463.185	83.8333	424.071	42																311.893	83.8333		2.1227	1.61821	1.61821		28.9175	9.02165	57.559
630.345	44.1667	359.866	77	362.048	83	673.952	42.1667				644.471	42.1667	460.583	84	368.045	42.1667																313.945	84		1.80627	1.94479	1.94479		13.4507	6.01444	50.8362
630.921	44.3333	338.57	77.1667	298.472	83.1667	692.236	42.3333				618.647	42.3333	440.213	84.1667	310.501	42.3333																275.534	84.1667		2.46982	1.59604	1.59604		6.08284	34.2876	58.9435
635.656	44.5	362.671	77.3333	288.343	83.3333	694.428	42.5				650.833	42.5	459.502	84.3333	307.214	42.5																228.654	84.3333		2.37176	2.5044	2.5044		21.0626	18.9214	11.4756
615.94	44.6667	355.082	77.5	326.873	83.5	691.498	42.6667				568.246	42.6667	417.948	84.5	347.672	42.6667																250.457	84.5		2.00027	1.98033	1.98033		11.8239	14.2375	19.2451
611.116	44.8333	365.904	77.6667	317.868	83.6667	656.017	42.8333				651.593	42.8333	416.739	84.6667	352.487	42.8333																255.037	84.6667		2.75787	2.13351	2.13351		26.3493	28.4751	10.344
628.712	45	332.157	77.8333	294.327	83.8333	694.366	43				574.93	43	453.604	84.8333	381.693	43																262.206	84.8333		2.10539	2.635	2.635		15.0081	15.3339	24.3434
627.761	45.1667	373.393	78	327.27	84	654.501	43.1667				597.804	43.1667	446.331	85	356.368	43.1667																296.401	85		3.21792	1.81356	1.81356		19.7066	21.6854	88.8155
597.156	45.3333	316.232	78.1667	350.691	84.1667	626.073	43.3333				581.278	43.3333	468.501	85.1667	340.978	43.3333																317.203	85.1667		2.62863	2.44822	2.44822		17.6261	17.7094	28.2423
577.485	45.5	271.792	78.3333	353.618	84.3333	675.777	43.5				492.371	43.5	433.703	85.3333	282.382	43.5																351.407	85.3333		1.56242	2.77026	2.77026		33.6746	18.0304	35.0933
517.032	45.6667	340.218	78.5	380.18	84.5	693.817	43.6667				515.137	43.6667	427.868	85.5	317.214	43.6667																316.718	85.5		1.84632	1.92615	1.92615		10.4277	8.5057	35.1841
527.291	45.8333	330.919	78.6667	418.702	84.6667	684.793	43.8333				533.769	43.8333	462.749	85.6667	394.136	43.8333																256.969	85.6667		3.23471	3.58323	3.58323		13.9346	11.5544	28.8807
507.507	46	369.76	78.8333	448.246	84.8333	710.836	44				571.781	44	447.09	85.8333	428.75	44																286.871	85.8333		1.81731	1.88835	1.88835		2.78693	9.97203	26.257
549.88	46.1667	379.361	79	459.685	85	654.18	44.1667				620.281	44.1667	436.866	86	333.538	44.1667																350.412	86		1.63657	1.39603	1.39603		10.0484	19.5568	30.7392
585.793	46.3333	354.354	79.1667	374.01	85.1667	658.435	44.3333				662.052	44.3333	511.12	86.1667	318.979	44.3333																328.481	86.1667		1.78831	2.59249	2.59249		21.5808	18.7028	66.0676
519.193	46.5	392.253	79.3333	418.02	85.3333	669.147	44.5				655.615	44.5	494.04	86.3333	310.103	44.5																288.145	86.3333		1.58487	3.22205	3.22205		46.0201	20.173	2.52607
488.23	46.6667	346.302	79.5	407.306	85.5	687.836	44.6667				606.838	44.6667	490.43	86.5	300.699	44.6667																337.803	86.5		1.60331	1.72569	1.72569		15.0081	19.8324	27.7803
421.655	46.8333	363.238	79.6667	461.267	85.6667	692.293	44.8333				777.842	44.8333	560.859	86.6667	337.389	44.8333																290.487	86.6667		1.42734	1.61753	1.61753		11.1477	26.3109	5.7834
460.28	47	402.07	79.8333	437.895	85.8333	673.998	45				817.816	45	522.381	86.8333	383.56	45																292.643	86.8333		1.61821	2.39083	2.39083		14.2106	7.05129	8.6751
483.777	47.1667	434.584	80	415.821	86	706.672	45.1667				731.07	45.1667	536.896	87	367.474	45.1667																297.082	87		1.44278	2.4133	2.4133		12.4635	22.2981	61.8648
546.441	47.3333	436.673	80.1667	438.833	86.1667	714.624	45.3333				800.125	45.3333	508.1	87.1667	372.841	45.3333																259.771	87.1667		1.57569	1.6189	1.6189		22.4689	10.5316	11.8288
582.854	47.5	417.835	80.3333	481.618	86.3333	673.557	45.5				735.227	45.5	461.89	87.3333	343.454	45.5																243.452	87.3333		1.77849	2.66553	2.66553		11.4908	20.1767	9.07225
591.937	47.6667	425.186	80.5	435.736	86.5	659.665	45.6667				747.176	45.6667	469.726	87.5	410.408	45.6667																210.791	87.5		1.82605	2.00265	2.00265		12.4635	6.01444	6.41505
564.004	47.8333	391.592	80.6667	438.56	86.6667	667.115	45.8333				820.647	45.8333	461.552	87.6667	376.458	45.8333																252.96	87.6667		2.06758	2.36657	2.36657		2.78693	17.204	13.1682
597.83	48	398.124	80.8333	450.9	86.8333	653.74	46				834.137	46	437.716	87.8333	330.811	46																260.193	87.8333		2.18487	2.8733	2.8733		14.2106	9.97203	5.64847
551.473	48.1667	427.476	81	409.257	87	662.252	46.1667				720.761	46.1667	437.196	88	325.278	46.1667																248.205	88		1.85369	2.90395	2.90395		10.0484	28.6042	8.17897
571.522	48.3333	429.857	81.1667	406.976	87.1667	708.718	46.3333				789.282	46.3333	429.566	88.1667	361.635	46.3333																232.268	88.1667		2.51474	1.41873	1.41873		14.2106	30.4714	17.9943
592.874	48.5	494.104	81.3333	469.448	87.3333	714.949	46.5				783.85	46.5	424.112	88.3333	329.401	46.5																247.012	88.3333		2.77194	2.67612	2.67612		8.36078	35.1986	20.8305
579.372	48.6667	508.559	81.5	378.549	87.5	715.476	46.6667				798.438	46.6667	419.599	88.5	333.911	46.6667																234.485	88.5		2.38185	1.53763	1.53763		6.23176	21.8929	23.9644
580.043	48.8333	460.506	81.6667	388.087	87.6667	735.366	46.8333				775.921	46.8333	440.606	88.6667	379.498	46.8333																204.006	88.6667		2.28044	1.48406	1.48406		15.0081	30.0722	12.6304
568.678	49	520.692	81.8333	393.802	87.8333	723.815	47				748.81	47	438.039	88.8333	334.264	47																200.733	88.8333		1.95802	2.12599	2.12599		14.2106	8.60597	12.6304
551.172	49.1667	591.58	82	413.266	88	719.015	47.1667				787.316	47.1667	427.253	89	336.889	47.1667																215.104	89		1.30454	1.49251	1.49251		2.78693	30.9612	38.2237
571.839	49.3333	486.112	82.1667	403.335	88.1667	703.815	47.3333				817.332	47.3333	450.733	89.1667	394.621	47.3333																215.87	89.1667		2.48795	2.20156	2.20156		8.36078	19.2556	18.8052
602.532	49.5	556.769	82.3333	375.681	88.3333	710.02	47.5				810.796	47.5	413.417	89.3333	424.906	47.5																214.012	89.3333		2.23652	1.26868	1.26868		15.0081	0	55.54
590.338	49.6667	565.803	82.5	395.42	88.5	730.246	47.6667				831.31	47.6667	403.322	89.5	468.763	47.6667																205.192	89.5		2.37798	2.04111	2.04111		16.2504	6.72434	20.8524
599.13	49.8333	641.179	82.6667	370.484	88.6667	754.81	47.8333				850.52	47.8333	400.342	89.6667	455.816	47.8333																191.384	89.6667		1.57775	1.93984	1.93984		12.3881	6.72434	25.8642
470.94	50	600.135	82.8333	447.71	88.8333	712.928	48				912.768	48	375.951	89.8333	405.508	48																186.398	89.8333		2.10185	1.68276	1.68276		10.0484	21.5206	22.4068
471.614	50.1667	560.773	83	489.412	89	769.884	48.1667				1013.24	48.1667	423.384	90	373.228	48.1667																205.077	90		2.08063	1.42904	1.42904		13.9346	34.6547	24.5119
475.594	50.3333	516.166	83.1667	443.442	89.1667	0	48.3333				1009.75	48.3333	414.937	90.1667	360.861	48.3333																184.467	90.1667		2.07904	2.59976	2.59976		18.6953	0	25.8201
460.306	50.5	660.78	83.3333	567.847	89.3333	745.824	48.5				935.763	48.5	456.425	90.3333	446.086	48.5																180.206	90.3333		2.93626	1.85181	1.85181		6.23176	23.7084	61.8877
485.543	50.6667	598.319	83.5	567.396	89.5	727.557	48.6667				848.434	48.6667	502.187	90.5	453.235	48.6667																168.8	90.5		1.67669	1.25409	1.25409		27.3111	45.1503	45.6657
512.814	50.8333	520.69	83.6667	564.44	89.6667	706.956	48.8333				797.316	48.8333	417.499	90.6667	463.058	48.8333																185.997	90.6667		2.30039	1.67226	1.67226		25.2367	36.3521	17.2134
564.101	51	581.792	83.8333	541.5	89.8333	733.602	49				809.931	49			486.915	49																			1.77227	4.32408	4.32408		2.78693	12.7585	10.4262
419.095	51.1667	789.965	84	613.737	90	733.581	49.1667				823.209	49.1667			407.805	49.1667																			2.49698	2.94985	2.94985		12.4635	18.14	23.3136
482.092	51.3333	650.373	84.1667	581.402	90.1667	686.96	49.3333				926.456	49.3333			472.088	49.3333																			3.06895	3.01111	3.01111		29.6254	53.0591	23.3136
446.47	51.5	681.715	84.3333	571.232	90.3333	708.727	49.5				746.221	49.5			468.985	49.5																			1.57995	1.59309	1.59309		8.36078	10.5924	5.7834
459.734	51.6667	522.491	84.5	546.575	90.5	750.859	49.6667				856.972	49.6667			436.262	49.6667																			2.3087	2.46113	2.46113		13.9346	30.6112	20.4474
417.695	51.8333	555.48	84.6667	563.552	90.6667	742.304	49.8333				825.654	49.8333			412.806	49.8333																			2.73677	2.01464	2.01464		0	50.6578	0
473.565	52	536.029	84.8333			754.902	50				792.608	50			402.312	50																			2.32622	2.22492	2.22492		11.8239	24.7982	29.4897
456.359	52.1667	547.717	85			753.86	50.1667				748.376	50.1667			382.416	50.1667																			1.55569	1.42582	1.42582		0	9.02165	15.5723
421.422	52.3333	466.045	85.1667			731.929	50.3333				693.592	50.3333			366.883	50.3333																			2.48201	1.90332	1.90332		6.23176	37.7704	12.9321
471.131	52.5	505.372	85.3333			732.16	50.5				824.429	50.5			398.578	50.5																			3.06013	1.56766	1.56766		11.1477	18.4498	8.17897
515.403	52.6667	405.24	85.5			759.505	50.6667				786.224	50.6667			385.685	50.6667																			1.76825	2.67779	2.67779		11.1477	4.25285	7.06462
434.505	52.8333	438.964	85.6667			674.711	50.8333				830.615	50.8333			466.438	50.8333																			1.96813	1.78653	1.78653		0	6.01444	25.6602
419.025	53	442.024	85.8333			661.342	51				811.241	51			495.013	51																			1.68339	1.78954	1.78954		2.78693	14.7251	11.4756
437.25	53.1667	433.176	86			717.242	51.1667				743.864	51.1667			415.862	51.1667																			1.5878	1.75361	1.75361		11.1477	18.4498	18.3699
424.637	53.3333	678.319	86.1667			737.903	51.3333				727.861	51.3333			455.326	51.3333																			1.47637	1.72095	1.72095		2.78693	15.149	15.3655
471.232	53.5	643.585	86.3333			693.456	51.5				590.091	51.5			475.13	51.5																			1.73425	2.28568	2.28568		14.2106	18.149	12.4246
446.624	53.6667	848.986	86.5			724.676	51.6667				652.488	51.6667			475.949	51.6667																			1.49902	1.64336	1.64336		17.6261	8.29723	16.7284
472.185	53.8333	807.144	86.6667			681.576	51.8333				639.343	51.8333			467.471	51.8333																			1.67632	2.36193	2.36193		2.78693	12.3688	17.2134
461.817	54	850.821	86.8333			721.818	52				663.259	52			504.642	52																			1.28365	2.12681	2.12681		3.94131	14.894	9.07225
487.286	54.1667	762.352	87			732.69	52.1667				534.716	52.1667			553.022	52.1667																			2.16372	2.29487	2.29487		0	9.02165	23.2416
526.026	54.3333	657.393	87.1667			740.254	52.3333				681.603	52.3333			432.205	52.3333																			1.87131	2.20279	2.20279		47.7045	15.0361	12.8805
479.422	54.5	613.428	87.3333			725.794	52.5				639.786	52.5			450.57	52.5																			1.93276	2.10004	2.10004		10.0484	17.0819	38.4779
413.366	54.6667	708.397	87.5			773.084	52.6667				762.325	52.6667			466.245	52.6667																			1.71823	3.17123	3.17123		2.78693	15.313	21.4344
431.419	54.8333	703.574	87.6667			768.315	52.8333				649.664	52.8333			416.315	52.8333																			1.99061	1.41269	1.41269		24.408	22.5954	5.73779
463.924	55	728.516	87.8333			729.436	53				647.823	53			444.995	53																			1.65518	1.51896	1.51896		13.9346	13.8287	63.6998
428.886	55.1667	715.661	88			754.509	53.1667				819.016	53.1667			430.542	53.1667																			2.5423	1.43167	1.43167		12.4635	17.952	28.1188
456.27	55.3333	369.111	88.1667			707.79	53.3333				772.838	53.3333			411.115	53.3333																			2.91478	2.02934	2.02934		22.7242	15.3339	33.9497
496.549	55.5	429.823	88.3333			727.147	53.5				899.096	53.5			446.228	53.5																			2.28771	3.141	3.141		11.4908	13.4487	76.9934
421.75	55.6667	378.871	88.5			757.952	53.6667				651.845	53.6667			410.439	53.6667																			1.29197	2.12599	2.12599		14.2106	19.0256	18.9176
480.2	55.8333	381.195	88.6667			751.176	53.8333				863.856	53.8333			474.372	53.8333																			2.00909	2.487	2.487		0	13.1191	18.6837
436.109	56	529.056	88.8333			776.362	54				715.997	54			437.509	54																			2.57428	2.40031	2.40031		24.8185	4.37303	30.6722
491.768	56.1667	493.3	89			757.091	54.1667				765.56	54.1667			435.796	54.1667																			1.51572	2.66725	2.66725		7.57474	42.9713	51.3204
495.797	56.3333	456.241	89.1667			749.962	54.3333				770.323	54.3333			504.068	54.3333																			2.40262	1.91539	1.91539		16.6793	19.7687	34.4544
468.547	56.5	460.159	89.3333			771.342	54.5				681.913	54.5			544.069	54.5																			1.55493	1.88474	1.88474		23.2299	24.6728	38.4928
485.411	56.6667	479.842	89.5			779.079	54.6667				722.379	54.6667			487.641	54.6667																			2.25864	2.55348	2.55348		15.2646	15.6285	20.6879
529.454	56.8333	501.171	89.6667			761.691	54.8333				678.693	54.8333			497.678	54.8333																			2.30951	2.87199	2.87199		19.7066	23.4817	86.1278
479.308	57	525.69	89.8333			774.051	55				716.989	55			466.766	55																			1.7302	1.91772	1.91772		17.845	4.25285	22.4068
547.604	57.1667	517.637	90			776.903	55.1667				766.378	55.1667			443.377	55.1667																			2.4149	3.05603	3.05603		13.9346	37.1723	23.2944
519.204	57.3333	554.49	90.1667			764.848	55.3333				802.934	55.3333			471.519	55.3333																			2.38548	2.32054	2.32054		10.0484	0	44.9843
508.936	57.5	566.713	90.3333			784.766	55.5				872.357	55.5			498.522	55.5																			2.04618	1.94424	1.94424		28.0083	13.3044	37.0531
548.069	57.6667	557.778	90.5			792.282	55.6667				879.713	55.6667			481.415	55.6667																			2.08543	2.65117	2.65117		2.78693	28.5301	17.862
537.004	57.8333	610.535	90.6667			788.72	55.8333				745.931	55.8333			512.608	55.8333																			1.64343	1.82496	1.82496		13.9346	31.994	34.3583
533.333	58					818.731	56				750.977	56			493.512	56																			2.00045	2.26576	2.26576		10.0484	14.1026	18.1445
569.191	58.1667					813.231	56.1667				719.867	56.1667			474.317	56.1667																			2.62518	2.73541	2.73541		8.36078	0	38.2012
563.263	58.3333					828.306	56.3333				788.419	56.3333			529.457	56.3333																			2.8581	2.09486	2.09486		14.2106	16.7093	29.5401
553.187	58.5					786.65	56.5				756.531	56.5			521.536	56.5																			1.50234	1.51032	1.51032		24.4552	16.7093	8.60669
532.341	58.6667					823.92	56.6667				750.73	56.6667			542.635	56.6667																			1.33722	2.10823	2.10823		0	22.4945	32.4579
577.022	58.8333					796.324	56.8333				794.172	56.8333			572.245	56.8333																			1.78533	1.72621	1.72621		0	22.6893	49.3584
516.718	59					805.611	57				910.592	57			537.879	57																			2.68329	2.04189	2.04189		6.23176	11.3032	39.9591
493.189	59.1667					830.001	57.1667				895.517	57.1667			509.034	57.1667																			2.12725	1.66561	1.66561		2.78693	33.7305	33.5927
542.842	59.3333					809.022	57.3333				756.623	57.3333			472.098	57.3333																			1.79002	1.93471	1.93471		3.94131	12.0289	20.8524
467.877	59.5					792.908	57.5				914.695	57.5			431.516	57.5																			1.86774	1.58005	1.58005		7.88262	20.173	43.833
461.84	59.6667					788.702	57.6667				861.403	57.6667			422.847	57.6667																			1.67247	2.71382	2.71382		11.8239	13.4487	39.7485
452.427	59.8333					730.9	57.8333				844.645	57.8333			439.405	57.8333																			1.49593	2.23741	2.23741		14.2106	0	17.4209
450.797	60					763.361	58				695.464	58			496.568	58																			1.38458	3.61112	3.61112		10.0484	53.288	33.8908
434.913	60.1667					785.587	58.1667				975.14	58.1667			450.421	58.1667																			1.38216	2.11551	2.11551		0	9.85155	53.705
499.851	60.3333					717.307	58.3333				715.726	58.3333			377.4	58.3333																			1.53979	2.53246	2.53246		2.78693	27.8901	14.4875
522.089	60.5					711.272	58.5				616.329	58.5			402.019	58.5																			1.24602	2.39104	2.39104		6.23176	43.3517	26.373
491.889	60.6667					758.232	58.6667				528.936	58.6667			432.212	58.6667																			2.15733	1.53485	1.53485		32.6201	8.5057	41.3758
508.399	60.8333					695.307	58.8333				572.748	58.8333			437.044	58.8333																			2.17867	2.56125	2.56125		27.4481	21.8929	18.3699
520.9	61					718.029	59				662.293	59			492.045	59																			1.88431	1.87206	1.87206		32.9008	13.7071	14.3445
542.676	61.1667					753.001	59.1667				753.594	59.1667			507.618	59.1667																			1.77558	1.77214	1.77214		0	15.6285	35.0193
522.245	61.3333					689.463	59.3333				698.825	59.3333			470.115	59.3333																			2.26745	1.72806	1.72806		15.7652	41.3393	93.8002
489.732	61.5					723.899	59.5				621.513	59.5			428.68	59.5																			1.51829	2.3731	2.3731		6.23176	15.6285	12.8301
514.631	61.6667					732.433	59.6667				691.286	59.6667			375.219	59.6667																			2.55055	2.20909	2.20909		8.36078	44.9298	24.8932
446.262	61.8333					706.111	59.8333				849.514	59.8333			441.602	59.8333																			2.80744	1.99577	1.99577		22.4689	35.5031	39.856
478.156	62					731.468	60				826.277	60			421.453	60																			2.04063	2.35865	2.35865		25.6942	19.7687	15.4495
480.691	62.1667					817.995	60.1667				821.308	60.1667			448.853	60.1667																			2.55834	1.79071	1.79071		12.4635	17.8719	65.7191
504.708	62.3333					779.378	60.3333				935.507	60.3333			415.197	60.3333																			1.85756	3.06633	3.06633		6.23176	12.3688	26.5418
435.601	62.5					727.116	60.5				839.14	60.5			463.29	60.5																			1.21027	2.01398	2.01398		25.0823	58.9932	31.9095
470.889	62.6667					733.194	60.6667				952.703	60.6667			408.921	60.6667																			2.53136	1.88184	1.88184		18.0688	30.7336	6.51123
480.878	62.8333					701.946	60.8333				708.5	60.8333			414.86	60.8333																			1.6436	2.50644	2.50644		23.6605	22.0866	14.3286
515.623	63					679.262	61				758.694	61			402.785	61																			2.42279	2.04363	2.04363		17.4116	20.8834	18.1445
548.094	63.1667					707.288	61.1667				740.47	61.1667			481.647	61.1667																			2.84772	1.8456	1.8456		23.9637	13.8461	19.5315
514.492	63.3333					753.824	61.3333				855.527	61.3333			575.463	61.3333																			1.49896	1.44282	1.44282		11.1477	3.00722	37.476
502.81	63.5					741.782	61.5				836.022	61.5			506.876	61.5																			2.41241	1.72186	1.72186		2.78693	26.8974	8.52651e-14
457.7	63.6667					748.781	61.6667				745.081	61.6667			471.032	61.6667																			2.52435	2.96511	2.96511		16.9522	13.5694	33.8219
421.985	63.8333					698.995	61.8333				683.565	61.8333			501.545	61.8333																			2.15705	1.45516	1.45516		11.1477	15.9851	20.2862
482.302	64					730.761	62				689.006	62			486.734	62																			2.557	2.27298	2.27298		0	9.6924	52.8998
457.906	64.1667					667.396	62.1667				674.939	62.1667			409.132	62.1667																			1.5234	2.74476	2.74476		5.57385	4.33457	32.4004
473.005	64.3333					743.546	62.3333				736.679	62.3333			406.671	62.3333																			2.49252	1.66835	1.66835		11.8239	12.26	33.7637
493.206	64.5					755.769	62.5				692.093	62.5			395.33	62.5																			2.42867	1.88807	1.88807		0	14.924	38.597
486.803	64.6667					766.966	62.6667				802.836	62.6667			422.655	62.6667																			2.05494	2.37977	2.37977		7.88262	49.2893	20.8859
468.425	64.8333					762.758	62.8333				752.549	62.8333			356.341	62.8333																			1.41111	3.52393	3.52393		19.7066	33.1367	63.4521
442.591	65					731.783	63				731.355	63			397.48	63																			2.26275	2.91885	2.91885		11.8239	15.9851	32.0752
488.058	65.1667					683.367	63.1667				794.619	63.1667			539.998	63.1667																			1.76293	2.19733	2.19733		14.2106	26.5147	24.4955
500.301	65.3333					733.656	63.3333				695.828	63.3333			510.781	63.3333																			1.53655	1.83856	1.83856		11.1477	21.0505	36.4989
519.226	65.5					749.601	63.5				689.125	63.5			522.303	63.5																			2.04794	2.78904	2.78904		0	29.644	28.689
540.514	65.6667					767.032	63.6667				770.512	63.6667			564.956	63.6667																			3.06547	1.23996	1.23996		8.36078	25.4879	25.6602
468.353	65.8333					769.38	63.8333				771.791	63.8333			668.212	63.8333																			2.02718	2.19897	2.19897		7.88262	17.3383	57.6592
461.506	66					783.657	64				766.249	64			611.615	64																			1.66951	1.76817	1.76817		31.7759	19.7062	0
499.525	66.1667					776.585	64.1667				686.684	64.1667			526.766	64.1667																			1.82106	1.97717	1.97717		28.8282	14.4736	9.88847
505.535	66.3333					679.503	64.3333				682.239	64.3333			428.986	64.3333																			1.85143	2.45368	2.45368		19.7066	9.58711	14.7409
435.522	66.5					688.089	64.5				871.44	64.5			403.037	64.5																			1.5727	2.64387	2.64387		14.2106	36.2138	46.7425
507.21	66.6667					731.771	64.6667				717.954	64.6667			456.541	64.6667																			1.3885	2.39292	2.39292		17.845	25.6035	27.1471
473.555	66.8333					703.969	64.8333				687.32	64.8333			440.022	64.8333																			1.36425	1.9432	1.9432		11.1477	10.1945	19.9589
477.93	67					700.829	65				694.51	65			393.332	65																			1.40206	1.93588	1.93588		2.78693	17.4134	16.9944
461.707	67.1667					718.932	65.1667				636.588	65.1667			418.402	65.1667																			2.1871	1.94268	1.94268		10.0484	28.3039	30.147
479.389	67.3333					724.032	65.3333				671.761	65.3333			461.273	65.3333																			1.69227	2.63451	2.63451		8.36078	3.99859	27.7746
466.852	67.5					787.894	65.5				763.642	65.5			471.861	65.5																			1.9605	2.25918	2.25918		16.9522	33.9292	12.6231
490.823	67.6667					772.012	65.6667				793.657	65.6667			434	65.6667																			1.7483	2.66852	2.66852		0	28.2743	14.5011
452.384	67.8333					705.075	65.8333				861.027	65.8333			490.687	65.8333																			2.94385	1.8075	1.8075		5.57385	44.6295	20.8467
451.26	68					712.749	66				811.052	66			464.444	66																			1.92082	3.24031	3.24031		10.0484	40.4827	6.59232
480.574	68.1667					675.922	66.1667				680.141	66.1667			496.158	66.1667																			2.55034	1.98711	1.98711		0	31.6117	16.6518
431.036	68.3333					730.866	66.3333				743.011	66.3333			444.886	66.3333																			2.4417	1.48059	1.48059		16.9522	35.7645	29.9085
492.739	68.5					602.61	66.5				732.282	66.5			413.991	66.5																			2.74205	1.81722	1.81722		13.1598	0	25.4428
508.296	68.6667					662.633	66.6667				785.76	66.6667			383.593	66.6667																			1.33554	1.95284	1.95284		20.8367	8.94113	20.2069
518.458	68.8333					680.244	66.8333				768.744	66.8333			351.117	66.8333																			1.96172	1.66047	1.66047		23.7413	35.7645	25.4428
530.528	69					672.499	67				650.503	67			396.73	67																			1.69842	1.464	1.464		13.5501	12.4106	31.5579
534.489	69.1667					689.39	67.1667				694.32	67.1667			424.118	67.1667																			2.63072	1.81216	1.81216		0	0	12.6231
503.729	69.3333					695.874	67.3333				620.016	67.3333			414.751	67.3333																			2.29261	2.47044	2.47044		13.5501	14.1372	6.31157
455.75	69.5					688.176	67.5				657.123	67.5			356.105	67.5																			1.88415	2.08214	2.08214		0	18.9758	33.1076
459.761	69.6667					701.918	67.6667				745.915	67.6667			397.566	67.6667																			2.29418	1.57534	1.57534		3.38753	26.5164	22.1505
467.923	69.8333					702.984	67.8333				737.511	67.8333			381.405	67.8333																			1.86206	1.58027	1.58027		3.38753	10.1945	7.05655
445.96	70					707.678	68				752.566	68			367.532	68																			1.38608	3.59825	3.59825		11.1477	29.4581	6.31157
417.023	70.1667					745.437	68.1667				919.633	68.1667			400.407	68.1667																			2.72004	1.90656	1.90656		8.81304	14.1372	15.7789
456.507	70.3333					737.654	68.3333				960.421	68.3333			399.455	68.3333																			2.78733	3.12519	3.12519		3.94131	16.1413	39.5419
471.66	70.5					718.82	68.5				942.091	68.5			389.053	68.5																			2.40986	1.99902	1.99902		0	22.2717	26.6401
559.925	70.6667					723.478	68.6667				940.022	68.6667			451.029	68.6667																			2.38501	2.38602	2.38602		0	7.03359	23.0042
491.656	70.8333					723.949	68.8333				884.835	68.8333			387.731	68.8333																			2.39294	2.21462	2.21462		0	16.4866	6.50656
444.639	71					750.722	69				866.904	69			371.757	69																			1.51452	2.66936	2.66936		3.94131	41.5482	19.7615
423.69	71.1667					726.579	69.1667				808.125	69.1667			347.384	69.1667																			2.88872	1.93314	1.93314		5.57385	18.1044	11.8845
446.27	71.3333					743.416	69.3333				722.927	69.3333			362.11	69.3333																			1.65107	1.90925	1.90925		16.2504	16.9646	0
403.765	71.5					726.039	69.5				872.229	69.5			383.905	69.5																			2.59732	2.82914	2.82914		21.2246	24.5976	10.7059
367.779	71.6667					757.668	69.6667				873.185	69.6667			360.238	69.6667																			2.029	2.29147	2.29147		13.9346	24.3826	9.32294
370.563	71.8333					750.302	69.8333				709.064	69.8333			349.639	69.8333																			1.7415	1.83878	1.83878		3.94131	17.5251	13.1846
383.319	72					804.04	70				790.979	70			372.548	70																			1.43501	2.68524	2.68524		19.7066	78.6439	9.88847
369.188	72.1667					759.948	70.1667				862.364	70.1667			386.043	70.1667																			1.25356	1.66453	1.66453		16.2504	14.1372	18.1033
363.552	72.3333					750.295	70.3333				847.051	70.3333			403.124	70.3333																			2.87359	3.10801	3.10801		11.4908	15.2262	28.5472
349.102	72.5					747.854	70.5				765.374	70.5			429.136	70.5																			2.00133	2.51859	2.51859		12.4635	27.6046	20.904
375.262	72.6667					772.657	70.6667				850.064	70.6667			365.943	70.6667																			1.92415	2.3657	2.3657		51.6202	0	48.5144
399.661	72.8333					750.166	70.8333				957.255	70.8333			404.351	70.8333																			1.80536	2.25843	2.25843		5.57385	20.3889	30.3891
392.562	73					767.051	71				821.626	71			423.655	71																			1.91287	1.78403	1.78403		10.0484	0	3.29616
454.075	73.1667					762.922	71.1667				732.581	71.1667			453.269	71.1667																			1.76425	1.56731	1.56731		13.9346	16.9646	14.7409
513.515	73.3333					698.987	71.3333				977.732	71.3333			421.401	71.3333																			1.52175	1.35114	1.35114		28.6932	0	15.1405
571.172	73.5					730.535	71.5				1046.39	71.5			416.106	71.5																			1.51066	2.99978	2.99978		37.6326	43.3187	23.4082
550.204	73.6667					756.715	71.6667				879.218	71.6667			427.498	71.6667																			1.73366	2.22954	2.22954		16.9522	14.1372	20.5282
476.068	73.8333					694.622	71.8333				761.844	71.8333			389.427	71.8333																			1.31031	1.3806	1.3806		24.3902	5.65486	10.4234
503.926	74					736.851	72				666.127	72			419.18	72																			1.45637	2.20782	2.20782		24.1376	0	0
469.758	74.1667					713.053	72.1667				727.833	72.1667			424.946	72.1667																			2.25629	2.41188	2.41188		22.1694	22.7955	20.2402
440.985	74.3333					745.69	72.3333				633.881	72.3333			432.599	72.3333																			2.19287	1.92269	1.92269		12.4635	3.2364	24.6232
449.032	74.5					730.122	72.5				720.893	72.5			378.731	72.5																			1.94184	1.95753	1.95753		15.0081	16.182	12.801
411.557	74.6667					731.967	72.6667				691.671	72.6667			349.446	72.6667																			1.70522	2.12078	2.12078		12.4635	32.364	0
414.891	74.8333					747.879	72.8333				678.613	72.8333			401.37	72.8333																			2.07829	1.80125	1.80125		8.81304	8.4823	11.4496
376.647	75					725.331	73				668.922	73			356.844	73																			2.48527	2.33375	2.33375		2.78693	14.1372	13.1846
364.543	75.1667					742.844	73.1667				897.095	73.1667			373.665	73.1667																			2.59325	2.53558	2.53558		11.1477	0	21.1057
370.494	75.3333					730.957	73.3333				959.724	73.3333			299.884	73.3333																			2.82483	2.88434	2.88434		11.1477	11.9958	0
434.763	75.5					728.193	73.5				883.119	73.5			281.123	73.5																			2.94527	2.62296	2.62296		27.8693	31.1018	9.02402
395.772	75.6667					690.326	73.6667				966.316	73.6667			444.287	73.6667																			1.69388	2.22048	2.22048		13.9346	18.6	11.3554
393.258	75.8333					750.729	73.8333				960.893	73.8333			413.164	73.8333																			1.31978	1.89053	1.89053		34.0825	0	23.024
398.686	76					749.987	74				870.711	74			360.533	74																			1.96133	2.03126	2.03126		13.9346	10.1945	14.312
433.529	76.1667					717.532	74.1667				963.877	74.1667			472.837	74.1667																			2.28886	1.8027	1.8027		2.78693	19.993	27.4461
424.092	76.3333					732.195	74.3333				829.227	74.3333			542.305	74.3333																			1.957	2.43495	2.43495		8.36078	17.1986	25.1028
461	76.5					702.353	74.5				707.43	74.5			561.708	74.5																			1.53388	2.2791	2.2791		19.7066	0	23.4085
491.132	76.6667					739.295	74.6667				771.183	74.6667			539.93	74.6667																			2.57104	2.68722	2.68722		12.4635	22.7803	7.37043
487.572	76.8333					740.998	74.8333				919.834	74.8333			554.582	74.8333																			1.6174	3.54983	3.54983		24.927	39.7147	17.7504
460.939	77					723.41	75				911.544	75			578.777	75																			2.09821	1.61537	1.61537		16.2995	13.0173	13.9844
508.155	77.1667					718.645	75.1667				998.559	75.1667			552.862	75.1667																			1.62872	2.92479	2.92479		13.9346	18.9758	21.5844
471.863	77.3333					723.266	75.3333				842.746	75.3333			357.793	75.3333																			2.55185	2.36439	2.36439		13.9346	4.60231	45.814
447.992	77.5					680.601	75.5				677.939	75.5			321.307	75.5																			1.92315	1.91217	1.91217		6.23176	0	11.0354
425.458	77.6667					700.318	75.6667				729.815	75.6667			339.912	75.6667																			2.34248	2.50731	2.50731		10.0484	20.4688	7.57024
395.406	77.8333					676.021	75.8333				712.483	75.8333			383.32	75.8333																			1.89621	1.8833	1.8833		8.36078	7.23681	0
350.598	78					737.964	76				747.88	76			500.057	76																			1.55318	1.65402	1.65402		31.4979	3.2364	32.6706
365.717	78.1667					695.34	76.1667				757.977	76.1667			511.051	76.1667																			2.70454	2.42871	2.42871		17.2731	20.4688	8.46378
425.845	78.3333					721.495	76.3333				828.025	76.3333			552.884	76.3333																			1.92555	2.76244	2.76244		10.7123	42.662	3.99418
397.675	78.5					710.762	76.5				961.895	76.5			599.167	76.5																			2.38906	1.85556	1.85556		20.3252	3.99859	0
381.638	78.6667					775.312	76.6667				861.726	76.6667			619.445	76.6667																			1.90574	3.08233	3.08233		6.77506	17.9829	6.4005
391.25	78.8333					701.925	76.8333				850.522	76.8333			558.127	76.8333																			1.71417	2.03085	2.03085		6.77506	10.2344	9.05167
349.2	79					723.527	77				1011.04	77			502.31	77																			1.44096	1.98803	1.98803		6.23176	12.9456	34.2941
380.528	79.1667					724.295	77.1667				892.183	77.1667			530.612	77.1667																			1.33112	3.01095	3.01095		12.2269	13.344	13.9844
363.311	79.3333					772.753	77.3333				753.382	77.3333			525.625	77.3333																			2.16617	2.48406	2.48406		20.6315	23.6746	35.6534
376.134	79.5					802.185	77.5				767.473	77.5			512.957	77.5																			1.61086	1.67825	1.67825		44.7049	18.623	0
328.437	79.6667					764.311	77.6667				715.942	77.6667			554.525	77.6667																			1.69472	2.70482	2.70482		6.77506	36.1841	24.9686
325.666	79.8333					735.256	77.8333				669.285	77.8333			478.706	77.8333																			2.27468	2.35691	2.35691		6.77506	13.3487	14.4133
358.071	80					714.168	78				698.229	78			441.62	78																			1.88797	2.65649	2.65649		12.2139	20.0815	11.082
381.356	80.1667					731.901	78.1667				681.629	78.1667			488.94	78.1667																			1.9247	2.37468	2.37468		9.58138	8.4823	18.3282
361.966	80.3333					719.574	78.3333				677.805	78.3333			542.868	78.3333																			2.37692	2.01304	2.01304		20.6055	11.9958	0
356.326	80.5					739.516	78.5				741.042	78.5			514.028	78.5																			1.64188	2.44594	2.44594		0	48.1125	18.1033
349.248	80.6667					774.282	78.6667				819.849	78.6667			456.029	78.6667																			1.46662	2.67082	2.67082		0	19.6863	24.2882
331.929	80.8333					788.494	78.8333				713.405	78.8333			463.543	78.8333																			1.53321	1.36446	1.36446		20.0041	12.9456	23.0773
339.139	81					835.455	79				912.43	79			457.903	79																			1.70091	2.51209	2.51209		6.77506	0	24.4694
309.234	81.1667					740.606	79.1667				967.691	79.1667			515.159	79.1667																			1.77593	2.26723	2.26723		18.0477	17.5118	10.4234
339.932	81.3333					709.586	79.3333				782.644	79.3333			546.245	79.3333																			2.10932	1.95073	1.95073		5.57385	13.4179	11.9696
331.429	81.5					734.458	79.5				893.046	79.5			499.905	79.5																			1.99549	2.19976	2.19976		8.36078	23.6918	16.0589
348.186	81.6667					687.762	79.6667				857.726	79.6667			509.195	79.6667																			1.76853	2.28092	2.28092		5.57385	10.1945	0
361.263	81.8333					686.659	79.8333				808.433	79.8333			486.775	79.8333																			1.7786	1.66775	1.66775		0	11.6578	19.7769
321.719	82					691.991	80				742.399	80			416.032	80																			2.41788	1.34917	1.34917		14.4813	36.1841	20.306
329.234	82.1667					699.148	80.1667				811.914	80.1667			426.355	80.1667																			2.15729	2.74573	2.74573		15.7652	68.0203	13.5904
353.626	82.3333					696.524	80.3333				706.092	80.3333			489.387	80.3333																			2.10195	1.64897	1.64897		19.9026	10.1945	7.37043
367.471	82.5					710.52	80.5				776.85	80.5			475.139	80.5																			2.53225	1.36198	1.36198		20.2891	34.6793	29.9534
388.946	82.6667					706.59	80.6667				830.954	80.6667			505.772	80.6667																			1.24142	2.48618	2.48618		7.88262	13.1288	32.5759
392.791	82.8333					671.051	80.8333				794.828	80.8333			512.586	80.8333																			2.82546	1.78019	1.78019		31.6021	20.584	32.1178
353.784	83					709.795	81				812.373	81			531.138	81																			2.97787	1.85308	1.85308		2.78693	34.8374	5.9848
394.771	83.1667					666.775	81.1667				844.504	81.1667			508.086	81.1667																			1.53022	2.08172	2.08172		10.0484	13.8889	27.6339
382.876	83.3333					640.995	81.3333				886.926	81.3333			510.8	81.3333																			1.69655	2.50663	2.50663		5.57385	3.2364	31.2129
376.05	83.5					663.226	81.5				1002.91	81.5			553.355	81.5																			2.57354	2.79289	2.79289		20.4797	15.5391	0
338.741	83.6667					655.237	81.6667				812.774	81.6667			516.745	81.6667																			2.45511	1.43229	1.43229		11.1477	11.3097	20.0251
325.458	83.8333					661.635	81.8333				836.093	81.8333			473.266	81.8333																			1.47924	3.27057	3.27057		2.78693	8.4823	11.7791
351.827	84					637.071	82				875.764	82			517.192	82																			1.82073	2.31574	2.31574		11.4908	19.0225	80.2392
352.659	84.1667					653.642	82.1667				745.873	82.1667			506.924	82.1667																			2.27194	2.12159	2.12159		5.57385	25.751	11.9696
326.843	84.3333					661.809	82.3333				831.094	82.3333			512.795	82.3333																			2.36222	2.21315	2.21315		8.36078	52.9707	26.0281
342.045	84.5					671.842	82.5				870.068	82.5			557	82.5																			1.68436	1.72831	1.72831		8.36078	3.99859	45.0865
333.635	84.6667					671.026	82.6667				889.69	82.6667			564.996	82.6667																			1.92728	2.23444	2.23444		6.23176	8.94113	16.2804
360.554	84.8333					699.46	82.8333				564.566	82.8333			602.815	82.8333																			1.59846	2.13648	2.13648		6.23176	16.4866	21.5785
373.931	85					675.264	83				436.229	83			556.119	83																			3.08104	2.71404	2.71404		3.94131	24.3225	24.2366
360.296	85.1667					672.996	83.1667				418.79	83.1667			589.551	83.1667																			1.88739	3.07897	3.07897		5.57385	18.967	62.4487
387.392	85.3333					682.544	83.3333				432.557	83.3333			669.022	83.3333																			2.34635	1.73322	1.73322		18.9004	16.5938	15.1405
387.431	85.5					679.173	83.5				467.153	83.5			651.834	83.5																			2.05693	2.47262	2.47262		55.6472	3.25432	23.9392
395.5	85.6667					686.826	83.6667				469.198	83.6667			629.693	83.6667																			1.78868	2.46137	2.46137		0	0	19.594
426.489	85.8333					687.821	83.8333				428.068	83.8333			659.058	83.8333																			1.99539	1.86087	1.86087		17.845	42.9872	23.0773
403.244	86					700.495	84				386.388	84			575.554	84																			1.34337	1.76863	1.76863		13.9346	28.2743	19.2015
349.379	86.1667					706.62	84.1667				427.647	84.1667			609.522	84.1667																			2.37344	2.29167	2.29167		29.352	12.6447	28.7663
323.01	86.3333					641.772	84.3333				413.53	84.3333			591.36	84.3333																			1.88475	1.92163	1.92163		15.0081	10.1945	10.7615
360.479	86.5					675.949	84.5				440.736	84.5			558.747	84.5																			2.22954	2.63886	2.63886		7.88262	8.4823	10.4234
343.553	86.6667					642.564	84.6667				464.4	84.6667			598.449	84.6667																			1.76522	3.58876	3.58876		6.23176	14.1372	6.59232
360.92	86.8333					679.254	84.8333				445.379	84.8333			578.294	84.8333																			1.88374	2.2319	2.2319		10.0484	10.1945	55.3278
376.075	87					672.509	85				408.265	85			618.306	85																			2.75685	2.29528	2.29528		35.0311	20.584	11.0354
434.125	87.1667					685.62	85.1667				424.519	85.1667			568.071	85.1667																			1.34902	1.97205	1.97205		0	22.083	40.5025
425.194	87.3333					697.397	85.3333				426.413	85.3333			596.554	85.3333																			2.74762	4.81002	4.81002		17.378	30.007	20.3835
406.587	87.5					701.257	85.5				394.359	85.5			577.21	85.5																			1.61758	2.92306	2.92306		12.6663	6.32233	23.135
410.311	87.6667					681.92	85.6667				377.489	85.6667			571.605	85.6667																			1.37241	1.58084	1.58084		9.71459	8.4823	34.5364
431.711	87.8333					697.399	85.8333				380.007	85.8333			575.411	85.8333																			1.95185	2.22783	2.22783		15.0498	50.5361	18.3961
440.838	88					669.751	86				371.914	86			606.656	86																			2.02327	2.63631	2.63631		17.6189	17.7693	39.691
467.489	88.1667					678.4	86.1667				341.586	86.1667			599.159	86.1667																			1.70592	2.90188	2.90188		37.9628	24.6477	35.736
481.549	88.3333					636.022	86.3333				379.915	86.3333			602.47	86.3333																			2.07424	2.28332	2.28332		0	13.344	25.44
509.289	88.5					656.384	86.5				398.561	86.5			586.292	86.5																			2.07734	3.47896	3.47896		9.71459	30.7032	29.848
472.928	88.6667					624.132	86.6667				387.925	86.6667			610.544	86.6667																			2.45045	1.81049	1.81049		12.2881	7.23681	27.597
501.703	88.8333					659.786	86.8333				447.75	86.8333			638.914	86.8333																			2.00058	3.09931	3.09931		8.68899	3.2364	50.7217
504.391	89					638.168	87				432.235	87			551.764	87																			1.8394	1.58539	1.58539		25.2975	17.0507	9.6502
478.91	89.1667					649.635	87.1667				391.297	87.1667			514.925	87.1667																			1.29043	1.97157	1.97157		0	14.1372	31.7602
495.326	89.3333					661.225	87.3333				490.545	87.3333			598.092	87.3333																			2.47967	2.09021	2.09021		6.86925	14.4139	38.4395
526.783	89.5					629.007	87.5				431.53	87.5			555.407	87.5																			2.37431	2.05309	2.05309		23.7048	14.4171	30.4276
518.853	89.6667					620.284	87.6667				396.998	87.6667			536.866	87.6667																			1.53791	2.29108	2.29108		6.29033	16.4866	66.3055
425.331	89.8333					621.686	87.8333				493.471	87.8333			548.58	87.8333																			1.48401	1.58821	1.58821		14.1324	14.1372	30.9615
451.778	90					632.832	88				472.762	88			342.993	88																			2.63918	1.77797	1.77797		5.85147	14.1372	32.5796
420.617	90.1667					652.729	88.1667				402.448	88.1667			405.281	88.1667																			2.18692	1.41582	1.41582		10.5489	8.4823	30.9546
406.669	90.3333					645.948	88.3333				451.606	88.3333			390.934	88.3333																			1.6271	2.76704	2.76704		8.77721	25.6035	0
375.133	90.5					634.259	88.5				440.167	88.5			362.032	88.5																			1.55818	1.94155	1.94155		13.0843	18.1044	6.4005
409.755	90.6667					673.392	88.6667				434.626	88.6667			347.111	88.6667																			2.34579	1.48696	1.48696		4.3445	26.1981	23.0773
						686.138	88.8333				390.242	88.8333			398.911	88.8333																			2.73678	1.9144	1.9144		0	16.9646	28.7667
						664.482	89				434.627	89			488.708	89																			1.68	2.12609	2.12609		0	60.088	17.1743
						657.298	89.1667				418.104	89.1667			572.492	89.1667																			2.04747	2.22054	2.22054		4.3445	9.92262	14.6417
						535.346	89.3333				390.37	89.3333			496.224	89.3333																			1.8606	2.79559	2.79559		42.7488	5.15552	17.2236
						620.622	89.5				393.139	89.5			497.836	89.5																			2.22969	3.03477	3.03477		20.6881	44.4929	27.0037
						633.333	89.6667				402.198	89.6667			569.471	89.6667																			1.42519	2.41484	2.41484		4.13762	11.9958	22.1113
						662.367	89.8333				387.654	89.8333			564.695	89.8333																			3.02545	2.01902	2.01902		2.92574	14.1372	18.5271
						662.718	90				406.745	90			532.186	90																			1.97054	1.44945	1.44945		2.92574	14.4171	11.9696
						674.776	90.1667				387.65	90.1667			644.53	90.1667																			2.96669	3.46571	3.46571		8.27523	14.1372	80.4753
						630.87	90.3333				401.623	90.3333			620.799	90.3333																			1.78493	2.6458	2.6458		8.27523	23.3156	33.2586
						607.791	90.5				496.352	90.5			573.827	90.5																			1.43833	2.36453	2.36453		0	3.99859	40.4803
						623.276	90.6667				585.522	90.6667			483.619	90.6667																			1.9325	1.81513	1.81513		13.0335	42.2889	6.4005
																																			1.79468	2.27892	2.27892		24.0285	18.176	18.1033
																																			1.9171	2.07595	2.07595		12.0631	27.6531	26.588
																																			2.01239	2.15985	2.15985		2.92574	14.1372	61.9292
																																			1.90877	2.78534	2.78534		23.2821	23.747	11.9696
																																			2.8014	2.46189	2.46189		24.0805	23.775	13.7562
																																			2.02891	2.27254	2.27254		8.77721	35.0636	26.3899
																																			1.5818	3.54955	3.54955		13.2177	14.1372	32.3843
																																			1.45858	1.71523	1.71523		13.3906	25.3129	5.72478
																																			2.32246	2.38077	2.38077		27.8183	13.8069	8.58717
																																			2.08621	1.94752	1.94752		17.8566	14.1372	27.0037
																																			1.85273	1.69791	1.69791		17.9313	39.9497	33.8521
																																			1.22606	1.6545	1.6545		2.92574	11.6578	16.2804
																																			2.2116	2.43765	2.43765		5.85147	8.94113	30.2053
																																			1.67957	2.67472	2.67472		2.92574	69.6321	19.2197
																																			1.91965	3.06736	3.06736		0	18.1044	53.7186
																																			1.96116	2.07367	2.07367		2.92574	8.94113	15.4144
																																			1.77387	1.7574	1.7574		2.92574	21.2892	2.86239
																																			1.78992	2.22528	2.22528		6.54214	3.2364	15.4144
																																			1.32233	1.57432	1.57432		0	0	17.36
																																			2.51107	3.53712	3.53712		18.6864	19.0492	13.5904
																																			1.58159	2.0435	2.0435		3.07202	8.94113	10.4234
																																			1.68155	2.67493	2.67493		38.8751	8.4823	5.72478
																																			2.5673	2.75691	2.75691		15.7556	19.993	36.7366
																																			1.6336	2.23024	2.23024		2.92574	6.32233	11.0354
																																			2.75017	2.14183	2.14183		13.0843	11.1729	14.942
																																			2.01319	1.94914	1.94914		5.85147	10.2344	9.88847
																																			2.26587	2.89323	2.89323		8.77721	14.8184	3.29616
																																			2.12306	3.27231	3.27231		0	22.7955	25.7438
																																			2.28272	3.40294	3.40294		11.7029	5.65486	29.4817
																																			1.97501	1.77772	1.77772		14.6287	3.99859	43.6232
																																			1.66724	2.22509	2.22509		5.85147	8.94113	0
																																			1.48602	3.2008	3.2008		26.1693	8.94113	0
																																			1.79288	1.68615	1.68615		24.1262	16.9646	18.6382
																																			1.67925	2.52335	2.52335		27.5219	19.993	14.0153
																																			1.29236	1.84497	1.84497		14.6287	8.4823	39.629
																																			2.53585	2.69036	2.69036		5.85147	22.7955	22.5131
																																			1.86763	2.59524	2.59524		23.588	5.65486	10.5898
																																			1.47767	2.11237	2.11237		0	11.9958	21.1796
																																			2.10727	3.65282	3.65282		27.947	22.7955	32.7449
																																			2.13161	3.87415	3.87415		12.0631	4.81049	49.8382
																																			1.59295	1.64563	1.64563		14.9184	4.60231	15.0928
																																			1.95021	1.903	1.903		11.7029	50.7696	16.2954
																																			2.86107	1.83459	1.83459		18.4321	29.3536	29.5542
																																			1.60202	2.5783	2.5783		20.5122	41.168	40.3368
																																			2.18052	1.95639	1.95639		18.504	16.4866	2.23435
																																			2.0955	2.39218	2.39218		24.012	8.4823	17.0756
																																			2.10935	2.69834	2.69834		6.54214	37.6986	49.565
																																			1.38689	3.45676	3.45676		17.5544	0	40.7398
																																			1.88258	2.29442	2.29442		29.2574	7.23681	17.0756
																																			2.13039	2.30924	2.30924		15.3601	11.3097	19.1369
																																			2.03251	1.93754	1.93754		18.703	17.8823	52.3063
																																			1.35608	2.51932	2.51932		12.6629	10.1945	27.6149
																																			1.92934	2.15181	2.15181		19.6776	11.3097	15.626
																																			1.75482	1.81077	1.81077		23.0512	25.2893	32.6607
																																			1.82188	2.44862	2.44862		8.77721	19.993	45.3922
																																			1.91926	2.68951	2.68951		9.25199	8.94113	12.7078
																																			2.45637	1.4975	1.4975		12.0631	8.94113	16.4043
																																			1.75743	2.75416	2.75416		16.1427	2.82743	14.5724
																																			2.4537	2.01684	2.01684		0	15.2262	26.4285
																																			1.33748	1.6527	1.6527		2.92574	18.1044	19.5401
																																			1.6892	2.364	2.364		8.77721	36.3688	25.7294
																																			1.69782	2.59115	2.59115		12.6663	19.993	14.1238
																																			1.41233	1.84086	1.84086		0	6.32233	25.4156
																																			1.61047	2.19634	2.19634		4.13762	24.7168	0
																																			2.68501	2.59767	2.59767		20.6881	0	21.3494
																																			2.50117	2.83206	2.83206		4.13762	12.8305	21.229
																																			1.87623	2.21379	2.21379		21.7528	23.8346	11.5131
																																			2.27648	1.95877	1.95877		19.6264	19.0971	67.5749
																																			2.25088	2.04283	2.04283		13.0843	25.0294	30.6387
																																			1.89904	2.45001	2.45001		10.1919	15.8898	10.6145
																																			2.06422	1.78177	1.78177		10.5489	15.4421	0
																																			1.86682	2.66969	2.66969		11.7029	47.2713	7.05154
																																			1.54206	2.00346	2.00346		21.0978	0	0
																																			2.51188	1.92814	1.92814		5.85147	13.5037	3.52577
																																			1.95494	2.17143	2.17143		15.7556	3.62554	10.5773
																																			1.2104	1.67148	1.67148		8.77721	33.4258	24.9923
																																			1.95613	1.66645	1.66645		0	0	13.1269
																																			1.21093	1.61799	1.61799		0	37.2743	21.229
																																			2.25759	1.77215	1.77215		0	15.4421	13.1269
																																			2.26519	3.01727	3.01727		5.85147	0	14.1567
																																			1.53471	2.16997	2.16997		8.77721	41.7275	27.5852
																																			1.81964	2.88108	2.88108		13.0843	18.8624	27.5408
																																			1.91567	1.81226	1.81226		2.92574	74.9724	27.4397
																																			2.59214	2.3321	2.3321		10.9529	0	23.0261
																																			2.12609	2.61951	2.61951		11.0763	10.9038	18.2037
																																			1.71551	2.07548	2.07548		8.68899	0	10.2976
																																			1.88025	2.16787	2.16787		15.6643	0	16.379
																																			1.27114	2.11118	2.11118		18.1502	21.0413	7.88386
																																			1.63312	2.70482	2.70482		9.71459	17.2404	10.6145
																																			2.18944	2.82081	2.82081		15.3601	13.5245	17.6288
																																			1.46808	1.65011	1.65011		13.0335	0	0
																																			1.75359	2.67947	2.67947		0	0	0
																																			1.44797	1.26191	1.26191		0	26.431	20.5952
																																			1.56975	2.72734	2.72734		0	0	0
																																			1.32089	1.54936	1.54936		8.68899	25.6364	0
																																			1.89007	2.08098	2.08098		0	21.4585	24.2542
																																			2.18052	2.30809	2.30809		6.54214	39.1016	45.5775
																																			1.72253	1.85288	1.85288		20.6078	0	39.0103
																																			2.60579	1.46938	1.46938		30.332	29.9782	20.6904
																																			1.30815	2.04855	2.04855		6.54214	25.6189	32.2123
																																			1.61183	3.93503	3.93503		4.13762	2.64829	33.1606
																																			1.62049	1.6954	1.6954		12.0631	25.1263	55.7578
																																			1.36351	1.77197	1.77197		2.92574	0	12.8402
																																			1.56712	2.10157	2.10157		20.0685	0	30.7969
																																			2.34917	2.59805	2.59805		9.16834	8.07188	15.9579
																																			2.75943	2.78167	2.78167		18.9559	1.49891	18.099
																																			1.69159	3.37603	3.37603		11.3851	0	49.9194
																																			2.84839	2.3269	2.3269		14.6287	34.9886	26.0427
																																			1.80319	1.72798	1.72798		7.87235	0	0
																																			1.754	1.99848	1.99848		35.6777	0	19.606
																																			1.73625	2.75421	2.75421		6.54214	0	47.0726
																																			2.02839	1.79982	1.79982		28.3226	0	26.6487
																																			1.54777	2.31794	2.31794		5.85147	13.0266	13.1919
																																			1.88178	1.53569	1.53569		12.4128	0	23.4629
																																			2.59567	3.10595	3.10595		6.54214	16.1089	0
																																			2.31044	2.90975	2.90975		17.9128	0	0
																																			2.07919	2.97443	2.97443		0	23.2693	37.6633
																																			2.5216	1.82593	1.82593		9.71459	0	2.5744
																																			1.9904	2.11775	2.11775		6.14405	0	13.7784
																																			2.29756	2.56447	2.56447		3.07202	0	0
																																			1.92675	1.52841	1.52841		11.0763	13.5732	0
																																			1.7039	2.27465	2.27465		6.14405	28.1517	17.3319
																																			1.26021	2.41117	2.41117		4.3445	5.92176	86.3945
																																			1.84548	2.59892	2.59892		18.6864	2.64829	55.1208
																																			1.31471	2.78286	2.78286		12.2881	28.7387	21.186
																																			1.74248	1.95897	1.95897		9.71459	0	0
																																			1.73858	1.82874	1.82874		0	0	18.7419
																																			1.97559	1.92937	1.92937		8.27523	0	52.362
																																			1.47787	2.98094	2.98094		2.92574	59.2956	19.1013
																																			1.24985	1.74908	1.74908		14.8623	39.7361	27.8248
																																			1.3304	2.00891	2.00891		14.6287	24.4034	40.2055
																																			1.56232	2.35408	2.35408		13.0925	15.5168	0
																																			1.6018	2.54742	2.54742		9.25199	13.5772	25.2623
																																			2.221	1.26762	1.26762		24.1262	9.69801	18.9793
																																			2.37365	1.78351	1.78351		53.1696	0	34.9785
																																			2.47929	2.0428	2.0428		30.2049	19.9529	9.85257
																																			3.18327	2.62424	2.62424		12.0631	0	46.8608
																																			2.71373	2.3652	2.3652		34.6922	19.0067	18.0694
																																			1.34978	1.96043	1.96043		5.85147	0	16.6391
																																			2.1653	2.46243	2.46243		48.6939	49.6615	0
																																			1.28562	2.44912	2.44912		21.8129	34.6454	28.2291
																																			1.96027	2.66293	2.66293		9.25199	0	0
																																			2.83877	2.58144	2.58144		13.0843	0	0
																																			1.8824	1.82238	1.82238		9.25199	23.7942	23.1704
																																			2.40816	2.2042	2.2042		14.9184	24.5342	9.14788
																																			2.69888	2.2178	2.2178		8.27523	1.9396	17.3569
																																			1.93077	2.4448	2.4448		4.13762	21.6934	13.3195
																																			1.47408	2.50385	2.50385		17.0598	7.7584	27.3999
																																			2.6067	2.9486	2.9486		15.7556	0	25.378
																																			1.5496	2.18804	2.18804		9.25199	0	26.1571
																																			1.90826	2.14079	2.14079		4.13951	0	20.9229
																																			2.51528	2.41709	2.41709		13.594	26.0225	18.7771
																																			1.98899	1.77161	1.77161		0	5.8188	16.0613
																																			1.20006	2.17166	2.17166		17.3583	0	0
																																			1.93002	1.34084	1.34084		13.0843	0	22.2925
																																			2.21679	1.69464	1.69464		15.7556	17.7358	9.43718
																																			1.4778	2.86292	2.86292		21.879	0	22.1854
																																			1.53608	2.27841	2.27841		27.881	32.1709	23.7166
																																			1.88829	1.57223	1.57223		12.1134	0	0
																																			1.38169	1.69851	1.69851		20.0207	38.2219	16.1004
																																			2.01348	1.62307	1.62307		9.71459	23.0873	44.3363
																																			1.26417	1.96569	1.96569		20.57	47.9518	31.1953
																																			1.76232	2.14828	2.14828		16.789	7.83717	49.4342
																																			1.83804	2.61464	2.61464		12.0631	16.5222	0
																																			1.38801	4.1664	4.1664		11.7029	20.1688	33.1531
																																			1.71962	2.6597	2.6597		17.5544	0	0
																																			1.31083	1.44422	1.44422		2.9862	28.9667	14.8923
																																			1.55054	2.19825	2.19825		22.1527	36.3967	15.3355
																																			2.15956	1.95744	1.95744		30.4115	0	16.6199
																																			3.03808	2.41772	2.41772		27.5944	38.0599	2.06144
																																			2.33993	1.91844	1.91844		14.9381	0	0
																																			1.24429	2.00074	2.00074		24.2366	0	8.41411
																																			1.67697	1.37596	1.37596		0	0	15.651
																																			1.88357	3.40109	3.40109		14.9184	13.1539	0
																																			1.75384	2.72996	2.72996		14.6287	17.3775	26.0211
																																			1.34785	1.72088	1.72088		5.85147	0	17.8237
																																			3.02726	2.8249	2.8249		10.5489	4.6506	0
																																			2.70802	2.90225	2.90225		17.5605	0	21.0227
																																			1.72303	2.33406	2.33406		28.0065	16.3807	0
																																			2.10913	2.98688	2.98688		34.9086	13.062	34.8822
																																			2.06712	2.94845	2.94845		3.07202	0	20.7173
																																			1.41635	3.56471	3.56471		9.21607	19.2857	24.7779
																																			1.6846	2.18705	2.18705		12.2881	0	0
																																			2.20994	2.78857	2.78857		22.8392	0	19.7386
																																			1.67626	1.56739	1.56739		8.77721	0	0
																																			1.83688	1.74156	1.74156		0	19.8674	27.9171
																																			2.2005	1.66225	1.66225		4.13762	16.768	0
																																			2.67536	2.34881	2.34881		11.7029	0	19.4816
																																			2.16179	3.13231	3.13231		18.0803	25.1239	0
																																			1.14964	2.81516	2.81516		0	33.421	0
																																			1.83468	2.43233	2.43233		3.07202	0	0
																																			2.38747	1.53518	1.53518		27.5969	0	24.0508
																																			1.74934	1.98318	1.98318		0	40.9529	25.9871
																																			1.52336	1.7195	1.7195		2.92574	21.3526	30.3056
																																			1.91402	2.4385	2.4385		22.4828	22.9523	26.3961
																																			1.68067	2.81164	2.81164		14.6287	0	0
																																			1.6542	2.27899	2.27899		14.6287	12.158	34.7019
																																			2.13736	2.50382	2.50382		10.4434	22.7245	19.0573
																																			1.25064	1.95864	1.95864		9.25199	0	20.5249
																																			1.70882	3.10162	3.10162		26.4937	17.194	10.9174
																																			1.44424	2.84836	2.84836		4.13762	0	7.30955
																																			1.73921	1.78848	1.78848		12.9503	24.4843	11.1962
																																			1.40737	1.74181	1.74181		9.25199	8.59702	21.2306
																																			1.37549	1.94128	1.94128		15.7556	14.3284	14.6191
																																			1.24584	2.76341	2.76341		0	0	33.2966
																																			1.97366	1.9707	1.9707		0	0	20.4151
																																			3.37469	2.03544	2.03544		17.7966	17.4312	34.0615
																																			2.12296	2.27385	2.27385		14.6287	0	0
																																			3.09286	1.97658	1.97658		16.5505	0	24.0029
																																			1.20897	1.69335	1.69335		12.6663	0	19.4225
																																			1.67161	1.70093	1.70093		6.54214	0	16.0272
																																			1.80086	1.58585	1.58585		12.0631	0	48.5073
																																			1.71631	2.58773	2.58773		21.3731	3.54897	42.2668
																																			1.71867	4.03325	4.03325		14.9184	15.0609	53.7786
																																			2.30581	1.67431	1.67431		5.85147	0	20.9571
																																			2.51596	2.15724	2.15724		14.6287	24.1877	23.1769
																																			1.99684	2.53736	2.53736		22.4177	0	16.4399
																																			2.09957	1.63481	1.63481		16.871	88.2077	13.5154
																																			2.11587	1.69757	1.69757		2.92574	0	1.36526
																																			1.40376	2.22609	2.22609		9.25199	9.34499	31.4539
																																			1.88401	1.90992	1.90992		11.7029	0	12.2873
																																			2.16275	2.22296	2.22296		14.6287	20.6807	44.083
																																			1.83042	2.06971	2.06971		15.7526	0	0
																																			2.14583	1.71585	1.71585		22.3001	17.7445	52.5533
																																			2.08231	3.12634	3.12634		24.0903	0	23.8583
																																			2.49352	3.78896	3.78896		57.9814	0	9.18846
																																			2.39563	2.11543	2.11543		27.8698	0	12.9945
																																			2.77501	2.50161	2.50161		19.0016	33.0302	18.2051
																																			2.11422	2.08676	2.08676		18.6855	27.8196	68.8865
																																			1.58167	2.35164	2.35164		14.0552	0	32.8736
																																			1.95089	1.72424	1.72424		58.7078	0	45.8623
																																			1.83251	2.09873	2.09873		22.4051	0	0
																																			2.39354	1.5635	1.5635		28.1632	11.6376	0
																																			1.79103	1.27484	1.27484		39.2542	0	15.2096
																																			1.24928	2.79315	2.79315		20.6882	0	16.4604
																																			1.64637	2.98408	2.98408		0	21.4216	63.9127
																																			1.63968	2.84098	2.84098		21.2383	0	0
																																			1.45048	2.54818	2.54818		12.3544	21.2199	60.6787
																																			1.33555	2.65009	2.65009		21.3991	9.13984	29.3816
																																			1.64251	2.70231	2.70231		38.4154	11.4774	27.5172
																																			2.06629	1.74969	1.74969		0	0	0
																																			1.37361	1.79765	1.79765		23.2717	23.2752	43.1177
																																			1.56395	3.16118	3.16118		0	16.572	10.149
																																			1.36662	2.10123	2.10123		12.8881	0	48.8125
																																			1.77627	1.651	1.651		50.8166	7.90246	52.4319
																																			2.43662	3.32217	3.32217		0	1.9396	35.1511
																																			2.87542	3.11613	3.11613		32.1853	0	24.7405
																																			1.73249	2.04007	2.04007		0	8.67416	32.4071
																																			1.24509	1.63488	1.63488		0	0	36.793
																																			1.69991	2.61433	2.61433		30.3775	6.13356	31.2738
																																			3.31226	1.71445	1.71445		0	0	14.7987
																																			1.9981	4.23309	4.23309		0	17.9247	22.0906
																																			1.87691	2.12564	2.12564		42.7005	0	29.4969
																																			1.34831	2.02387	2.02387		0	46.8889	0
																																			2.79828	2.09105	2.09105		0	0	33.3399
																																			1.8183	2.86872	2.86872		25.9637	0	52.8177
																																			1.53467	2.77009	2.77009		0	34.3599	23.7969
																																			2.29562	2.73084	2.73084		62.8186	41.4601	9.01817
																																			1.55047	2.89038	2.89038		13.8929	17.5043	9.62407
																																			1.78422	2.32158	2.32158		0	37.2986	55.4772
																																			1.69696	3.37731	3.37731		5.10714	13.4707	7.89742
																																			2.85352	2.85812	2.85812		22.7193	19.0505	16.8044
																																			2.17767	1.64843	1.64843		0	0	10.1151
																																			2.93403	2.18843	2.18843		1.42898	20.4174	29.5298
																																			2.43176	2.47156	2.47156		27.3006	24.5888	40.1231
																																			2.76352	1.95283	1.95283		17.8385	17.7166	23.3816
																																			1.928	2.78665	2.78665		17.5732	0	29.5423
																																			1.3692	2.15527	2.15527		0	16.8657	21.6692
																																			1.98068	1.40699	1.40699		13.8929	0	48.9813
																																			2.05149	2.74023	2.74023		18.778	33.355	12.1178
																																			1.91398	1.71203	1.71203		0	0	43.119
																																			1.73435	2.10885	2.10885		23.0858	26.7764	26.7941
																																			1.92671	1.82361	1.82361		14.2898	0	29.3259
																																			1.26594	2.31123	2.31123		43.5652	19.2724	30.4373
																																			2.13119	2.1956	2.1956		39.0287	0	12.7536
																																			1.28604	1.84262	1.84262		0	14.0062	17.5282
																																			1.62772	2.13376	2.13376		40.7903	2.21457	72.9887
																																			1.40156	2.00911	2.00911		0	0	12.8419
																																			1.68314	1.80699	1.80699		47.0488	14.1802	18.0363
																																			1.441	2.6568	2.6568		0	25.8261	51.4115
																																			1.77256	1.99948	1.99948		32.5912	0	20.4434
																																			1.65583	2.51565	2.51565		25.7612	0	0
																																			2.03063	2.46506	2.46506		16.1002	11.0536	43.5515
																																			2.79902	2.28102	2.28102		15.4119	0	19.0864
																																			1.79418	2.63246	2.63246		20.86	11.0536	41.4505
																																			1.30678	1.95433	1.95433		17.2072	23.5412	34.7564
																																			1.85783	2.63386	2.63386		34.7979	0	30.6121
																																			2.00963	2.28517	2.28517		0	26.8952	19.8376
																																			1.68169	1.34079	1.34079		25.0695	0	31.8473
																																			1.62277	1.8869	1.8869		61.987	15.2625	45.8949
																																			2.33588	1.45419	1.45419		22.2944	34.9839	78.2091
																																			2.7393	2.53036	2.53036		16.1088	13.7274	26.4885
																																			2.70412	3.42499	3.42499		0	28.6404	55.9293
																																			1.64523	3.04154	3.04154		11.9579	0	28.5388
																																			3.23433	2.49202	2.49202		8.034	13.0976	5.19156
																																			1.92579	2.01611	2.01611		25.8705	0	18.9349
																																			1.47613	1.48581	1.48581		15.833	66.2484	22.8943
																																			1.82514	2.33822	2.33822		38.5204	0	27.6667
																																			1.71248	2.1742	2.1742		50.4984	16.9668	0
																																			1.69978	2.69842	2.69842		27.6264	30.7429	69.1664
																																			2.9107	1.59617	1.59617		13.5525	12.0687	16.9048
																																			2.06246	1.70904	1.70904		25.289	0	18.5555
																																			2.67593	1.45909	1.45909		16.512	0	12.788
																																			2.26859	2.57779	2.57779		26.5446	0	7.93079
																																			2.91289	2.76661	2.76661		23.9988	0	28.3648
																																			2.63929	3.35649	3.35649		0	43.6914	27.8351
																																			1.21614	2.12177	2.12177		32.8355	0	43.2139
																																			2.07015	1.65947	1.65947		0	10.9334	14.1926
																																			2.30155	1.95316	1.95316		16.9134	0	36.7199
																																			1.31156	1.75549	1.75549		12.7351	0	5.54937
																																			1.74591	4.08521	4.08521		0	16.4208	2.48175
																																			2.0769	1.91853	1.91853		37.7998	0	9.92702
																																			1.63314	1.70309	1.70309		18.1684	10.8327	35.7936
																																			1.31514	2.19725	2.19725		11.3906	39.6209	0
																																			1.60001	1.50296	1.50296		0	0	54.7273
																																			2.12268	1.85755	1.85755		32.1329	2.41166e-13	27.0647
																																			1.33432	2.13503	2.13503		12.7017	21.6851	27.9916
																																			1.68682	2.88975	2.88975		24.477	39.5213	20.4073
																																			1.78402	2.9198	2.9198		0	0	20.3958
																																			1.44767	3.01523	3.01523		43.031	18.7481	19.7745
																																			2.10208	2.69971	2.69971		0	0	35.9943
																																			1.4247	1.97476	1.97476		14.3454	46.5732	15.7818
																																			1.75182	2.53454	2.53454		0	2.65808	13.484
																																			2.80369	2.40617	2.40617		58.7864	54.2144	12.7237
																																			2.45314	3.01228	3.01228		0	0	0
																																			1.69067	2.71111	2.71111		7.50872	86.1973	12.3107
																																			2.16855	1.81201	1.81201		13.432	2.19453	24.1909
																																			1.24835	2.92999	2.92999		30.9592	31.5563	16.9642
																																			1.78792	2.15398	2.15398		0	0	8.25314
																																			1.66131	1.78113	1.78113		24.2623	51.4195	46.6289
																																			1.82187	1.64324	1.64324		14.6487	0	64.7532
																																			2.52303	2.42839	2.42839		22.4082	3.12469	27.2328
																																			2.5514	1.55646	1.55646		0	22.0949	42.9245
																																			1.93368	1.87338	1.87338		0	17.5563	67.8617
																																			1.73076	2.32031	2.32031		42.7012	0	35.0685
																																			2.07441	1.3657	1.3657		0	6.58359	58.8928
																																			1.33418	1.93517	1.93517		32.6514	0	16.9221
																																			1.90882	2.59728	2.59728		0	0	39.0592
																																			1.56221	2.7043	2.7043		34.4395	53.722	37.9243
																																			2.55279	1.44366	1.44366		1.679	0	32.8102
																																			1.61499	2.18674	2.18674		60.4915	43.9566	35.4656
																																			2.1218	1.98621	1.98621		0	6.24937	0
																																			2.76307	3.3621	3.3621		19.1436	41.6361	0
																																			2.26445	1.5314	1.5314		43.4624	0	41.6702
																																			2.77242	3.06512	3.06512		10.6218	0	29.5647
																																			2.37858	2.31386	2.31386		12.3668	0	28.2425
																																			1.40823	3.33311	3.33311		20.148	3.12469	19.6076
																																			1.87845	3.79642	3.79642		0	18.0966	29.5175
																																			2.56112	2.84304	2.84304		43.2187	0	1.83618
																																			1.76815	2.23144	2.23144		0	44.815	31.6848
																																			1.42211	2.18183	2.18183		0	0	35.8881
																																			1.47541	2.32264	2.32264		0	59.3386	47.2828
																																			1.78586	2.21371	2.21371		56.9419	27.2651	36.3415
																																			1.49335	2.43689	2.43689		41.2213	36.5099	23.6752
																																			2.13567	1.55566	1.55566		23.0808	21.4805	0
																																			1.67714	1.56365	1.56365		0	45.782	35.2328
																																			1.39494	2.11371	2.11371		41.0187	30.7971	39.2845
																																			1.8524	2.05685	2.05685		36.9938	5.66061	24.2346
																																			2.16299	1.48715	1.48715		35.5376	15.166	28.3253
																																			1.74059	3.06036	3.06036		0	37.3206	38.4636
																																			1.45297	3.32347	3.32347		0	12.6575	73.0536
																																			1.4654	1.52834	1.52834		52.1413	21.6292	22.0875
																																			1.74219	2.06848	2.06848		0	25.315	40.2712
																																			3.1985	2.9754	2.9754		0	0	0
																																			1.63548	1.40557	1.40557		0	61.2076	7.78126
																																			1.33373	2.38443	2.38443		0	0	19.5921
																																			1.44524	1.86455	1.86455		0	0	0
																																			1.68237	2.71756	2.71756		14.5163	22.9058	7.30743
																																			2.6464	3.39452	3.39452		0	0	20.1462
																																			2.63888	2.28654	2.28654		20.7403	0	25.2587
																																			1.76355	1.44056	1.44056		12.7477	28.9594	18.2068
																																			1.60382	1.45963	1.45963		0	0	12.262
																																			2.00125	2.93456	2.93456		12.4634	26.0239	0
																																			1.65625	1.79937	1.79937		0	0	19.4532
																																			1.77103	2.03405	2.03405		1.54589	0	3.47989
																																			2.44901	2.03129	2.03129		0	0	22.8854
																																			2.38252	2.2618	2.2618		40.6347	20.8437	9.96587
																																			1.51297	1.70568	1.70568		14.2524	4.63992	25.4989
																																			2.16029	1.75582	1.75582		0	25.1926	22.0087
																																			2.61362	2.22285	2.22285		26.1393	0	21.5219
																																			2.86752	1.9536	1.9536		19.5541	10.7403	29.7322
																																			2.14986	1.55575	1.55575		15.9753	0	44.36
																																			2.34275	2.03328	2.03328		0	0	0
																																			2.25019	3.61539	3.61539		63.1521	0	33.9217
																																			1.75952	1.44817	1.44817		40.716	28.4779	28.7538
																																			2.73752	2.83225	2.83225		23.8954	0	23.2007
																																			2.11315	2.99513	2.99513		49.0236	37.0491	46.7166
																																			1.80064	2.65913	2.65913		16.2505	0	41.6084
																																			1.54569	2.56218	2.56218		0	54.8909	26.7031
																																			1.69155	1.60433	1.60433		32.8711	31.3143	8.63215
																																			1.53454	3.7471	3.7471		0	18.0854	15.2935
																																			1.89618	2.8462	2.8462		20.4638	3.61722	0
																																			1.53085	1.94786	1.94786		13.3056	25.1463	20.4108
																																			1.50161	3.72953	3.72953		5.57573	0	29.9955
																																			1.86082	2.20048	2.20048		6.76157	36.4109	18.1127
																																			2.14997	2.09797	2.09797		0	3.92719	24.9348
																																			1.67586	2.18564	2.18564		44.9725	43.707	20.4729
																																			1.37337	2.32185	2.32185		0	33.7266	34.8492
																																			1.39106	2.75347	2.75347		15.6086	3.96099	17.3241
																																			1.78044	2.93164	2.93164		21.8711	0	0
																																			1.94169	1.25826	1.25826		12.8432	32.4247	20.9697
																																			1.36976	2.70615	2.70615		22.0107	0	52.0825
																																			1.45436	2.3469	2.3469		0	24.265	8.31927
																																			3.13035	2.37145	2.37145		21.2481	21.8753	10.3746
																																			1.68856	1.30694	1.30694		9.52614	8.85703	13.3806
																																			2.10853	2.8148	2.8148		0	0	46.0698
																																			1.77714	2.55512	2.55512		38.028	0	14.3869
																																			2.16567	1.79326	1.79326		30.9304	29.1785	20.9724
																																			2.17784	3.72308	3.72308		0	35.1259	40.6145
																																			1.52563	3.30527	3.30527		0	0	0
																																			2.0456	2.01289	2.01289		63.4406	22.8773	39.8876
																																			1.98842	3.71828	3.71828		0	65.4633	8.2018
																																			2.94668	3.00002	3.00002		24.6774	0	25.7079
																																			2.41797	1.69228	1.69228		26.4412	27.7041	18.6753
																																			2.03474	3.18258	3.18258		5.74364	0	11.8638
																																			2.55748	2.91442	2.91442		0	0	5.89679
																																			2.64809	1.83056	1.83056		41.115	0	26.3713
																																			2.16935	3.32292	3.32292		32.2689	62.7486	12.3129
																																			1.70204	2.04274	2.04274		23.5864	0	26.8945
																																			1.72665	1.63707	1.63707		12.4532	11.9639	9.50486
																																			1.68307	1.88835	1.88835		25.0803	0	30.6028
																																			2.71938	2.00531	2.00531		9.0306	19.6277	8.677
																																			2.00602	2.66619	2.66619		24.0784	0	15.5197
																																			1.72666	3.47158	3.47158		18.3939	25.8955	21.7463
																																			1.79971	2.28575	2.28575		45.4647	0	8.00042
																																			2.15125	1.50005	1.50005		10.2728	23.8462	22.7633
																																			1.41112	3.24128	3.24128		21.0469	0	0
																																			1.75945	3.04251	3.04251		31.4242	0	25.1223
																																			2.47866	2.22196	2.22196		24.8248	0	45.8873
																																			1.62217	3.24938	3.24938		0	0	17.4215
																																			1.60036	1.64782	1.64782		21.1185	0	46.2379
																																			2.1908	2.61347	2.61347		0	0	0
																																			1.45077	1.34753	1.34753		61.762	0	21.6264
																																			2.29969	2.37337	2.37337		29.2366	19.9399	32.9008
																																			2.60631	3.12833	3.12833		0	45.47	32.7903
																																			1.44605	1.78062	1.78062		0	0	42.3952
																																			1.58026	2.35819	2.35819		35.8136	21.4759	9.57078
																																			1.72009	1.54003	1.54003		31.0651	0	24.7631
																																			1.34306	1.53409	1.53409		38.8046	8.68611	6.57689
																																			1.77056	2.74226	2.74226		12.8991	0	19.1928
																																			2.68905	3.37387	3.37387		16.6209	17.9207	11.3302
																																			2.58734	2.072	2.072		14.5346	0	43.5547
																																			1.42019	2.09793	2.09793		0	7.97596	33.1475
																																			2.1168	2.5475	2.5475		22.6966	0	38.7279
																																			1.71344	2.43809	2.43809		24.7849	0	30.95
																																			1.8882	2.45528	2.45528		28.7403	0	24.738
																																			2.58126	2.25738	2.25738		0	3.98798	15.3555
																																			2.21304	1.49377	1.49377		16.8258	29.4295	28.5314
																																			1.75456	2.10268	2.10268		47.6034	17.552	38.7698
																																			2.51811	2.33988	2.33988		17.4404	22.2208	15.7541
																																			1.85689	2.19632	2.19632		46.764	11.6584	0
																																			2.61341	2.04425	2.04425		0	0	30.635
																																			2.03953	2.05108	2.05108		21.9008	52.6527	20.4561
																																			1.99556	2.91309	2.91309		0	11.8893	28.3107
																																			2.36427	2.07268	2.07268		41.3281	0	40.9198
																																			1.92818	3.3763	3.3763		19.8851	0	0
																																			2.48253	3.12385	3.12385		29.5323	36.2446	23.2387
																																			2.36699	1.55307	1.55307		21.5855	24.6171	33.1823
																																			1.67971	3.44527	3.44527		0	0	17.5129
																																			2.77442	2.7539	2.7539		28.6042	2.95575	33.2685
																																			1.55445	1.74239	1.74239		0	26.6017	57.9051
																																			1.44414	2.2968	2.2968		20.6539	0	14.3341
																																			2.75202	2.0262	2.0262		21.592	17.6971	33.0021
																																			1.62576	1.86622	1.86622		14.6678	5.39106	31.4455
																																			1.93075	2.15408	2.15408		19.6432	44.3856	82.3067
																																			2.28359	1.76863	1.76863		1.32134	0	15.6865
																																			1.78185	2.11561	2.11561		50.4858	8.40703	36.8975
																																			1.6253	1.51049	1.51049		0	34.8607	17.3967
																																			2.09054	3.21327	3.21327		0	0	16.5498
																																			1.6176	1.37695	1.37695		16.725	33.1395	26.8709
																																			1.61604	2.90323	2.90323		23.0579	14.9301	0
																																			1.45025	1.41595	1.41595		33.9892	0	30.6375
																																			2.00334	1.4002	1.4002		0	4.66338	19.7831
																																			2.46875	2.91838	2.91838		0	22.2287	0
																																			2.18884	2.8207	2.8207		30.1069	0	41.7264
																																			1.48888	1.88153	1.88153		0	0	0
																																			1.42003	3.25066	3.25066		20.6006	27.2909	17.9483
																																			1.39773	3.38908	3.38908		0	0	42.4188
																																			1.5374	2.01304	2.01304		0	0	28.7676
																																			2.4945	2.91847	2.91847		0	60.3846	34.0886
																																			1.5899	2.90245	2.90245		35.3034	30.5525	50.2475
																																			1.69122	1.55474	1.55474		38.1029	0	88.0754
																																			1.53877	3.04625	3.04625		32.8864	16.8209	19.7763
																																			2.85344	2.17198	2.17198		0	12.2481	14.2369
																																			2.14738	2.45513	2.45513		24.5107	16.5148	19.8881
																																			2.93948	1.57415	1.57415		34.7319	65.8957	66.7253
																																			1.78287	2.9928	2.9928		0	0	34.1173
																																			1.80063	1.69938	1.69938		17.4005	0	35.9856
																																			2.02592	1.86301	1.86301		25.2548	0	50.6279
																																			1.96445	3.5775	3.5775		17.4005	0	0
																																			2.29514	1.96391	1.96391		9.12104	0	49.8674
																																			1.987	2.61941	2.61941		0	0	11.2343
																																			2.04948	1.34128	1.34128		27.8978	0	0
																																			2.65684	2.7065	2.7065		20.7792	36.5127	16.1035
																																			2.39733	1.54399	1.54399		0	0	8.94039
																																			1.78773	1.44509	1.44509		40.6357	14.7204	23.9765
																																			1.64572	3.19911	3.19911		0	0	59.716
																																			2.24412	2.54214	2.54214		0	14.7204	65.3913
																																			1.43644	2.63207	2.63207		0	0	18.4639
																																			1.492	2.64833	2.64833		14.8841	0	0
																																			1.65293	3.30434	3.30434		0	50.2401	31.1565
																																			1.83631	2.05171	2.05171		27.0696	0	62.4049
																																			1.76433	1.51692	1.51692		0	15.2762	64.0143
																																			2.02451	2.96666	2.96666		11.5373	45.8376	73.3256
																																			1.77786	1.28613	1.28613		11.8924	0	16.8678
																																			2.97719	2.32123	2.32123		0	28.7304	116.287
																																			1.90093	1.60522	1.60522		0	0	0
																																			1.94059	3.00014	3.00014		0	45.7232	41.4003
																																			1.72716	2.2709	2.2709		0	0	28.9641
																																			1.37782	2.47453	2.47453		46.5469	6.53189	4.09105
																																			2.18853	1.99682	1.99682		0	0	0
																																			1.39885	1.77359	1.77359		0	60.0377	23.43
																																			2.00505	2.8726	2.8726		56.517	41.5659	11.7206
																																			1.54957	2.97896	2.97896		0	0	29.7833
																																			1.22523	2.23869	2.23869		19.6628	37.4706	85.9181
																																			1.94499	3.38765	3.38765		18.9971	0	54.1621
																																			1.58223	2.80302	2.80302		42.3564	50.272	39.068
																																			2.93269	1.77255	1.77255		0	0	0
																																			1.43737	3.57742	3.57742		33.3662	48.8556	23.2187
																																			1.66644	1.95317	1.95317		0	0	9.80721
																																			2.04275	3.67375	3.67375		16.9685	32.9157	35.1422
																																			1.50787	2.20499	2.20499		22.1625	0	25.006
																																			2.65505	1.30636	1.30636		5.70713	42.885	12.259
																																			1.46361	1.83379	1.83379		13.7446	21.2769	32.1694
																																			1.58581	2.28909	2.28909		20.5773	35.6824	18.6724
																																			2.023	2.13467	2.13467		19.0433	0	16.0764
																																			2.5656	2.06762	2.06762		0	39.8152	58.4846
																																			1.80056	1.95573	1.95573		19.8414	0	14.2963
																																			1.95497	3.52578	3.52578		0	0	17.8494
																																			2.12893	2.70807	2.70807		19.7041	0	39.9124
																																			2.77304	1.46315	1.46315		0	0	23.2598
																																			2.43985	3.23882	3.23882		9.41244	34.6428	22.2045
																																			2.21305	1.6006	1.6006		0	0	16.4472
																																			2.11538	2.40721	2.40721		13.0143	36.5167	0
																																			1.9699	1.43428	1.43428		0	0	33.3481
																																			1.32287	1.41601	1.41601		0	23.806	0
																																			1.85366	3.448	3.448		0	0	15.7238
																																			1.71404	2.34073	2.34073		25.2749	16.3308	0
																																			1.5431	1.89094	1.89094		5.64372	0	12.5018
																																			1.96758	2.58108	2.58108		6.0918	0	33.4599
																																			1.70062	2.99309	2.99309		0	34.0597	19.6866
																																			2.46688	2.24921	2.24921		0	0	0
																																			1.98312	1.37727	1.37727		0	0	49.9148
																																			1.65495	2.88962	2.88962		17.3526	0	26.2423
																																			1.83308	3.34002	3.34002		42.2866	26.4957	16.2122
																																			1.4842	2.96143	2.96143		40.6101	0	76.0328
																																			1.75612	1.81936	1.81936		17.6408	73.6534	11.8432
																																			1.55728	3.14623	3.14623		17.8064	20.0517	1.67489
																																			1.79987	1.81438	1.81438		19.1038	0	20.7172
																																			1.38947	1.78284	1.78284		23.4371	23.6311	10.9683
																																			1.36108	2.82771	2.82771		27.8392	0	16.6822
																																			1.61548	3.53506	3.53506		0	0	27.1432
																																			1.36952	2.91348	2.91348		27.5633	21.3615	31.8955
																																			2.56516	3.40614	3.40614		17.7486	0	45.3772
																																			1.94991	1.54252	1.54252		21.8868	38.6391	61.6554
																																			2.28644	2.55812	2.55812		0	6.6839	7.09267
																																			1.77081	3.3595	3.3595		31.0786	30.2626	13.0722
																																			1.62484	2.66949	2.66949		37.155	0	25.1449
																																			2.36068	1.80544	1.80544		25.3764	71.2832	10.494
																																			2.65967	2.20516	2.20516		32.7102	0	12.3246
																																			2.6428	2.61228	2.61228		15.9766	29.3527	16.6039
																																			1.52571	1.54597	1.54597		38.4819	0	15.5895
																																			1.70716	1.37343	1.37343		9.13156	23.6311	8.68801
																																			2.67944	2.62073	2.62073		21.5233	0	19.7725
																																			1.69566	2.38066	2.38066		23.1813	10.5682	48.0013
																																			1.90922	2.85434	2.85434		0	0	19.4056
																																			2.31952	1.48069	1.48069		0	0	41.5433
																																			2.58057	1.8001	1.8001		16.9328	25.4515	19.9869
																																			2.39091	2.25506	2.25506		34.841	0	28.2807
																																			2.34381	3.33962	3.33962		0	0	13.7936
																																			1.98862	3.97308	3.97308		48.917	65.9255	14.9842
																																			1.78964	1.82848	1.82848		0	0	0
																																			1.99832	2.13865	2.13865		0	0	36.9071
																																			1.76907	2.7557	2.7557		0	0	24.6696
																																			1.55593	3.00385	3.00385		0	0	0
																																			2.11409	2.4321	2.4321		0	40.2919	18.7366
																																			2.52835	2.32732	2.32732		33.3596	8.09714	12.9915
																																			2.30302	3.64419	3.64419		28.8243	12.4205	20.9481
																																			2.10693	1.7794	1.7794		28.1554	22.9887	22.0473
																																			1.45278	2.69532	2.69532		21.8181	0	23.2399
																																			1.45033	3.4052	3.4052		17.4612	13.8865	26.685
																																			1.86223	3.01171	3.01171		15.6178	10.0137	51.7171
																																			1.92905	1.89172	1.89172		5.82971	49.1301	14.6982
																																			1.59946	1.65712	1.65712		12.5003	0	0
																																			1.42717	1.77013	1.77013		1.95223	1.96385	2.5983
																																			1.3792	2.1408	2.1408		27.5428	0	54.1591
																																			1.55795	1.54002	1.54002		24.1477	35.4625	93.4418
																																			1.4417	2.33797	2.33797		26.7838	0	50.4583
																																			2.11146	1.4024	1.4024		17.4612	0	16.4331
																																			1.84143	2.03589	2.03589		23.5079	0	32.8142
																																			2.01566	3.17421	3.17421		0	59.0244	20.4442
																																			2.27198	1.65839	1.65839		9.95444	0	16.2304
																																			2.58761	3.11388	3.11388		18.2706	44.8	16.523
																																			1.96574	1.44515	1.44515		0	0	23.0522
																																			1.82738	3.11888	3.11888		7.03885	0	46.6403
																																			1.50715	1.63698	1.63698		1.95223	0	10.6971
																																			1.69716	1.49625	1.49625		7.03885	0	12.4703
																																			1.79479	2.07279	2.07279		20.9535	0	15.8048
																																			2.47628	3.20934	3.20934		0	51.9715	0
																																			1.72138	3.40387	3.40387		0	0	30.6506
																																			1.80714	2.16976	2.16976		34.4328	19.3416	22.1414
																																			2.52041	2.98987	2.98987		0	10.9662	9.3683
																																			2.16952	1.59196	1.59196		10.5131	0	23.6791
																																			2.46115	3.10395	3.10395		0	0	11.6199
																																			1.77379	2.81299	2.81299		15.2474	0	0
																																			1.90972	2.58714	2.58714		0	34.8783	18.1881
																																			1.73523	2.06448	2.06448		0	0	0
																																			1.90358	2.25355	2.25355		0	25.3069	33.4159
																																			1.79524	2.61345	2.61345		48.2672	55.2093	61.4218
																																			1.74004	1.56892	1.56892		65.344	0	35.1038
																																			2.08072	2.84	2.84		13.8812	32.1776	49.8732
																																			2.13971	1.70641	1.70641		0	18.733	46.2364
																																			2.23935	3.44938	3.44938		24.6016	14.8097	37.4388
																																			1.8846	1.92919	1.92919		23.7464	0	0
																																			2.20825	1.67753	1.67753		31.4795	25.8064	16.5984
																																			1.37649	2.39811	2.39811		0	31.4364	42.3206
																																			1.76711	2.43177	2.43177		21.3041	60.7075	37.8674
																																			2.14704	2.99243	2.99243		0	0	29.1366
																																			1.55803	3.80684	3.80684		16.7519	0	32.7309
																																			1.35035	3.28935	3.28935		0	39.0151	0
																																			1.38869	1.82711	1.82711		22.4479	0	53.5769
																																			1.4568	2.26256	2.26256		17.0437	0	18.5587
																																			1.49483	2.43866	2.43866		16.3424	36.1096	60.7209
																																			1.86184	1.36888	1.36888		0	2.84984	24.7726
																																			2.83444	1.77098	1.77098		0	2.84984	26.5322
																																			2.03667	1.73875	1.73875		0	0	17.2313
																																			2.13791	2.31019	2.31019		17.2168	19.5691	24.8513
																																			2.72399	1.25926	1.25926		24.7176	0	33.1967
																																			2.23703	2.36408	2.36408		0	0	12.7304
																																			1.53075	2.04441	2.04441		0	0	0
																																			2.04056	2.54591	2.54591		0	0	12.1844
																																			1.86354	1.72582	1.72582		0	0	0
																																			2.70615	2.01686	2.01686		14.5148	54.2241	42.3351
																																			1.47692	1.90337	1.90337		18.5224	0	26.5212
																																			2.36867	1.5605	1.5605		27.7894	0	8.78628
																																			2.94033	1.62418	1.62418		0	33.9545	33.5211
																																			2.06156	2.77646	2.77646		73.3564	0	7.70607
																																			1.80158	2.2745	2.2745		27.3058	38.7765	0
																																			1.92421	3.11945	3.11945		24.3482	0	0
																																			1.54139	2.26982	2.26982		60.9559	61.4941	38.9581
																																			1.80786	1.86033	1.86033		13.4533	58.5043	26.36
																																			1.72494	3.58133	3.58133		4.61443	0	26.6764
																																			1.57455	2.48067	2.48067		49.4332	0	8.33576
																																			2.11583	3.00452	3.00452		0	78.898	20.8394
																																			2.09839	3.40317	3.40317		25.3048	0	14.3213
																																			1.80854	3.25271	3.25271		7.29605	0	0
																																			2.76904	1.36569	1.36569		13.4533	0	0
																																			2.18839	2.75572	2.75572		15.872	37.9895	0
																																			1.34265	2.03677	2.03677		19.873	0	0
																																			1.61986	1.44317	1.44317		11.7645	0	0
																																			1.53305	2.32031	2.32031		7.59389	19.0953	0
																																			1.96247	2.25033	2.25033		5.01918	0	29.7645
																																			2.37005	3.70782	3.70782		0	36.0289	22.1742
																																			1.36322	2.20623	2.20623		18.2701	33.1743	0
																																			1.21763	1.66574	1.66574		0	15.2762	9.60701
																																			1.33363	1.33479	1.33479		12.7965	0	12.4754
																																			2.85613	2.67748	2.67748		0	32.8528	0
																																			1.56653	2.62349	2.62349		7.52877	0	0
																																			1.80435	1.19539	1.19539		22.8722	0	63.5963
																																			2.49677	1.67577	1.67577		0	65.7455	12.4754
																																			2.24986	2.14509	2.14509		30.0824	0	60.7373
																																			1.38015	3.15296	3.15296		9.22886	0	61.5043
																																			1.89994	2.1711	2.1711		21.9459	0	13.2036
																																			2.78694	1.75126	1.75126		22.6584	16.5872	0
																																			1.7185	4.69067	4.69067		0	27.8032	30.2108
																																			1.41808	3.91031	3.91031		30.1468	0	0
																																			1.51559	1.19605	1.19605		0	47.4884	33.692
																																			1.88851	2.84319	2.84319		0	31.581	43.0083
																																			2.15133	3.0389	3.0389		46.1443	0	18.1152
																																			1.81737	1.57469	1.57469		26.5201	0	27.959
																																			1.69886	2.6991	2.6991		0	0	0
																																			2.77087	3.34741	3.34741		50.335	20.2891	16.4954
																																			2.20499	1.74049	1.74049		24.5666	12.6736	1.90935
																																			1.88355	1.92431	1.92431		22.2516	7.89903	51.0248
																																			1.99646	1.97857	1.97857		0	20.2588	46.4259
																																			1.85236	2.09012	2.09012		16.2746	0	24.6552
																																			1.50415	1.95	1.95		18.8216	17.6918	40.518
																																			1.75617	2.84597	2.84597		21.7504	11.9448	29.5342
																																			2.04928	1.24125	1.24125		19.7071	17.7897	24.4714
																																			2.35228	1.64045	1.64045		27.2456	0	32.5719
																																			1.91003	1.96018	1.96018		8.92788	38.1087	73.2948
																																			3.03766	2.57806	2.57806		32.1543	0	44.9598
																																			2.23803	3.07345	3.07345		0	29.3368	26.5091
																																			1.45157	2.5273	2.5273		16.1498	20.6933	42.8304
																																			1.45646	2.27539	2.27539		0	39.2787	34.36
																																			1.32771	1.20033	1.20033		16.191	28.8701	25.5962
																																			2.12593	3.39798	3.39798		0	20.0524	35.3893
																																			1.46644	2.57573	2.57573		12.2702	0	11.0626
																																			2.23874	2.05679	2.05679		15.5777	0	18.3534
																																			2.39974	2.84213	2.84213		16.7434	40.4831	26.9005
																																			1.19731	1.65993	1.65993		37.8815	0	56.2168
																																			1.4584	1.39303	1.39303		12.2702	27.7956	31.5295
																																			2.45098	1.83403	1.83403		7.76035	0	16.9692
																																			2.76096	1.20855	1.20855		16.4622	29.9394	8.4846
																																			1.82948	1.78287	1.78287		0	21.6163	32.8133
																																			3.07485	2.73556	2.73556		20.2494	0	30.0982
																																			2.48294	2.47553	2.47553		11.9038	53.3093	28.5214
																																			1.62838	1.85794	1.85794		0	0	0
																																			2.02107	1.69285	1.69285		19.2761	12.08	29.0239
																																			2.83641	1.76338	1.76338		0	0	0
																																			1.67846	1.70261	1.70261		0	0	22.8625
																																			2.31628	1.77074	1.77074		0	15.8618	0
																																			1.47936	1.7252	1.7252		53.206	0	26.4112
																																			1.78257	2.14418	2.14418		24.9303	27.0811	40.9184
																																			2.1276	1.60156	1.60156		23.4887	33.0843	59.8436
																																			1.76221	2.24953	2.24953		32.5017	15.603	59.2968
																																			2.24286	2.18307	2.18307		19.8088	47.4418	13.8818
																																			2.31303	2.17714	2.17714		37.986	12.4824	38.6084
																																			2.95676	1.6819	1.6819		45.7359	10.16	24.7052
																																			2.06246	2.68326	2.68326		0	2.79116	18.8986
																																			2.00548	3.25628	3.25628		8.49295	78.906	0
																																			1.64991	2.20825	2.20825		9.9044	14.3128	0
																																			2.28301	3.50549	3.50549		39.8935	29.1007	39.5956
																																			1.50422	2.58512	2.58512		25.3995	1.39558	98.4576
																																			1.75648	1.83083	1.83083		18.7641	31.3904	29.2148
																																			1.85754	3.45611	3.45611		26.0141	43.4555	6.87509
																																			2.01376	1.74558	1.74558		40.2188	1.97365	39.8681
																																			1.883	1.67216	1.67216		0	15.603	15.9107
																																			2.18268	1.92751	1.92751		19.9135	27.7015	42.209
																																			1.63189	4.15327	4.15327		15.2873	0	12.2095
																																			1.47833	1.69363	1.69363		14.413	14.0254	5.72042
																																			1.43119	1.84893	1.84893		11.4534	8.48898	41.841
																																			1.93179	2.23397	2.23397		21.3095	38.8555	31.8278
																																			1.60393	3.68394	3.68394		16.9859	10.8343	22.3186
																																			1.95416	2.3521	2.3521		17.2366	16.4214	1.90681
																																			1.92226	2.33406	2.33406		39.7992	0	32.0182
																																			2.48311	1.56245	1.56245		0	34.132	37.0223
																																			1.1879	1.64587	1.64587		34.5689	16.8034	0
																																			1.60992	2.60075	2.60075		0	22.1288	0
																																			2.51882	2.4246	2.4246		12.535	0	0
																																			1.80153	1.54834	1.54834		5.74555	11.4967	0
																																			1.99802	5.13227	5.13227		7.2676	17.4513	35.0043
																																			2.79727	2.40522	2.40522		6.55093	0	14.4655
																																			2.54627	1.24494	1.24494		9.0845	6.12113	36.8035
																																			1.68194	2.58412	2.58412		46.9523	0	30.9041
																																			1.88011	2.5488	2.5488		38.7952	30.7775	64.133
																																			1.27667	3.53686	3.53686		20.8345	14.9559	34.1207
																																			1.81099	2.12756	2.12756		11.8929	11.9949	41.9704
																																			2.05418	2.52773	2.52773		0	0	57.0661
																																			1.40908	1.96875	1.96875		69.4373	27.3884	13.8885
																																			1.72581	1.58915	1.58915		8.25859	19.9195	13.4506
																																			1.70089	2.2617	2.2617		0	9.61263	25.7904
																																			1.38074	2.31783	2.31783		17.4651	10.5999	15.4742
																																			1.68763	3.90131	3.90131		0	1.69634	6.72531
																																			1.51745	3.23101	3.23101		35.923	44.908	33.6265
																																			2.43012	1.57799	1.57799		0	11.1976	30.9485
																																			2.67078	2.69135	2.69135		0	14.6693	0
																																			1.92248	1.31668	1.31668		16.2901	0	0
																																			2.1241	1.57359	1.57359		29.4398	16.812	42.4828
																																			2.35333	2.54637	2.54637		0	30.7863	13.8904
																																			1.34466	2.88243	2.88243		0	13.2488	15.8375
																																			2.26327	2.29841	2.29841		19.431	4.79796	36.3571
																																			1.60955	2.59399	2.59399		0	16.4855	22.3945
																																			1.39247	1.96918	1.96918		36.7522	3.2971	91.4049
																																			1.8443	1.69811	1.69811		9.18279	44.1398	13.1506
																																			2.19406	1.59334	1.59334		0	11.8879	38.7885
																																			1.25953	3.00423	3.00423		0	26.4392	16.0647
																																			1.84438	1.64733	1.64733		0	23.4622	46.8016
																																			2.03037	1.25283	1.25283		0	0	21.7419
																																			1.50752	2.60643	2.60643		0	31.3658	31.5123
																																			1.7939	1.43374	1.43374		19.3723	0	22.1747
																																			1.88938	2.42054	2.42054		0	15.0779	43.8627
																																			2.27082	2.80548	2.80548		24.234	0	43.7144
																																			1.42378	1.41096	1.41096		10.3232	42.0362	26.3517
																																			1.82693	2.17329	2.17329		0	17.0103	16.3113
																																			1.38241	1.49623	1.49623		0	21.9944	0
																																			1.93011	1.91677	1.91677		53.0863	0	25.0413
																																			2.17179	1.98174	1.98174		0	28.7422	38.3204
																																			1.92531	1.9471	1.9471		38.474	6.75121	49.9849
																																			1.95491	1.89003	1.89003		0	2.38691	40.9085
																																			1.86442	2.24602	2.24602		39.4735	18.5871	13.0009
																																			1.66661	1.68153	1.68153		3.08014	14.6896	31.675
																																			3.3666	2.53073	2.53073		22.3057	20.936	58.0246
																																			1.6164	1.57143	1.57143		25.4004	31.0417	60.6464
																																			1.5417	2.35101	2.35101		3.53125	31.7203	0
																																			1.66819	2.99329	2.99329		61.1569	24.3418	35.6755
																																			1.86608	2.18521	2.18521		0	18.8322	31.9019
																																			1.9946	3.64183	3.64183		14.5597	39.3415	24.1548
																																			1.43297	1.67995	1.67995		0	23.2264	26.2185
																																			1.91759	1.12145	1.12145		0	23.0407	16.7312
																																			1.82237	1.79631	1.79631		0	0	20.1708
																																			1.6302	1.72452	1.72452		0	15.2612	32.0585
																																			1.8763	1.84861	1.84861		27.2856	39.7262	19.7274
																																			1.44887	1.90974	1.90974		36.0044	0	4.91245
																																			2.0669	1.21765	1.21765		12.2025	24.1515	17.7121
																																			2.37194	1.72817	1.72817		0	37.7404	23.3138
																																			1.96033	1.60189	1.60189		18.7196	2.38691	12.8063
																																			3.49313	4.21463	4.21463		25.7924	41.8846	36.0547
																																			3.00969	2.68655	2.68655		0	11.6641	74.0806
																																			1.96086	2.32425	2.32425		14.7977	0	30.7298
																																			1.41429	1.42056	1.42056		18.2646	5.52932	12.4239
																																			1.54542	1.88293	1.88293		20.0767	0	31.0599
																																			2.06196	1.95882	1.95882		9.35889	9.65654	11.3093
																																			1.82958	1.68471	1.68471		0	0	12.1329
																																			2.65682	2.00547	2.00547		32.0238	25.4679	12.5243
																																			1.28451	2.10182	2.10182		0	0	21.4515
																																			2.07351	1.72968	1.72968		0	0	24.0071
																																			2.16547	2.63014	2.63014		0	17.7025	20.1746
																																			2.00369	1.72005	1.72005		1.75097	0	9.32073
																																			2.04259	2.7004	2.7004		30.2739	0	10.5724
																																			2.00029	2.73898	2.73898		45.2088	29.9249	47.1035
																																			1.68164	2.53763	2.53763		23.3134	35.8373	24.3394
																																			1.82653	1.41061	1.41061		9.32262	0	7.4758
																																			1.80064	3.01849	3.01849		18.9272	22.6609	30.4138
																																			1.44831	1.45678	1.45678		20.4196	16.0237	21.8777
																																			1.61974	1.56075	1.56075		21.046	57.4717	54.0826
																																			1.79959	1.60059	1.60059		9.32262	3.04637	19.566
																																			1.65692	1.723	1.723		9.32262	14.0449	31.0844
																																			1.24728	1.74941	1.74941		0	47.2924	7.09217
																																			2.87625	1.94944	1.94944		1.86452	0	22.4274
																																			1.48036	2.41822	2.41822		19.1963	6.65348	30.7879
																																			2.28916	2.26752	2.26752		0	21.6622	28.5358
																																			1.87579	3.77617	3.77617		36.0404	8.92658	19.2931
																																			1.51946	2.26879	2.26879		0	0	0
																																			2.85488	2.16859	2.16859		11.7923	23.8042	31.7283
																																			1.71471	3.31553	3.31553		0	29.3666	22.7368
																																			1.24408	2.48999	2.48999		11.7458	0	16.8317
																																			2.01834	2.30065	2.30065		0	23.1797	0
																																			2.05289	1.4784	1.4784		27.5269	0	0
																																			1.98565	3.36136	3.36136		0	27.433	0
																																			1.34293	1.95658	1.95658		11.1111	0	0
																																			2.40282	3.48773	3.48773		0	0	9.74725
																																			1.79431	1.93034	1.93034		0	0	23.7517
																																			1.73297	2.51105	2.51105		0	0	0
																																			1.59887	1.86937	1.86937		0	0	21.2919
																																			1.80501	1.69333	1.69333		0	0	50.4135
																																			1.62184	2.91538	2.91538		20.2699	0	16.4637
																																			1.54675	1.36296	1.36296		0	32.8105	15.4118
																																			1.63648	1.88053	1.88053		0	32.0023	52.7825
																																			1.70954	1.7127	1.7127		0	38.8277	34.4617
																																			1.68634	3.23293	3.23293		9.66051	0	0
																																			1.7028	3.13563	3.13563		3.17636	0	2.92874
																																			1.75048	1.8497	1.8497		18.2734	41.6793	29.7756
																																			1.7063	1.52529	1.52529		13.5072	22.0372	23.9011
																																			2.0265	2.44016	2.44016		13.5694	30.3516	0
																																			1.73445	1.44692	1.44692		7.94089	5.45249	56.3812
																																			2.13962	2.15306	2.15306		9.66051	8.62115	22.6827
																																			1.80538	2.38235	2.38235		12.1263	15.4241	25.4302
																																			2.03551	2.71678	2.71678		26.66	20.8518	8.07174
																																			2.01011	1.58742	1.58742		19.6109	17.2423	9.16842
																																			2.26689	2.01131	2.01131		27.878	21.1385	24.4201
																																			2.09918	2.855	2.855		7.10255	11.726	18.0155
																																			1.64155	3.25617	3.25617		0	26.1976	26.7142
																																			1.42885	3.34699	3.34699		65.2956	17.7483	17.0849
																																			2.18382	2.10231	2.10231		12.4588	1.36312	10.0569
																																			1.66829	1.80219	1.80219		26.447	0	15.1753
																																			1.30069	1.42945	1.42945		0	8.17874	23.4865
																																			2.35728	2.04363	2.04363		13.994	0	33.0677
																																			2.2872	2.35676	2.35676		17.542	7.94831	15.0207
																																			1.57655	1.60117	1.60117		23.2729	13.4252	0
																																			1.19906	1.52291	1.52291		0	9.14411	47.4209
																																			1.64179	1.81996	1.81996		14.2097	25.1375	18.3211
																																			2.56477	1.80032	1.80032		0	0	36.8327
																																			1.36991	2.13147	2.13147		0	19.2331	0
																																			2.0137	1.77767	1.77767		3.36324	9.68218	19.4393
																																			1.47566	1.50281	1.50281		26.3279	31.7348	0
																																			2.33016	2.54577	2.54577		0	20.8554	9.28246
																																			1.91707	1.56133	1.56133		0	32.8669	8.82047
																																			2.76126	2.07201	2.07201		14.609	0	38.2942
																																			1.88059	2.41172	2.41172		13.229	10.905	5.14318
																																			1.55599	2.69279	2.69279		0	0	0
																																			1.84813	1.86928	1.86928		14.609	0	16.2642
																																			2.44613	3.2553	3.2553		10.0717	16.3575	25.258
																																			1.8932	1.7254	1.7254		0	29.8797	11.768
																																			1.75978	1.65549	1.65549		12.8338	15.0857	0
																																			1.57308	2.69691	2.69691		0	17.4611	120.291
																																			1.59018	2.75492	2.75492		29.9302	14.398	18.9366
																																			1.56663	2.88382	2.88382		0	30.7689	17.4636
																																			1.24941	1.74853	1.74853		39.0178	31.2764	38.2029
																																			3.0254	2.80842	2.80842		12.2568	0	18.8894
																																			1.76391	1.58426	1.58426		0	6.88012	30.729
																																			1.5306	1.76445	1.76445		14.8574	19.6462	8.99515
																																			2.28637	5.50994	5.50994		11.7458	21.3731	83.9616
																																			1.73956	2.20952	2.20952		2.57249	55.0781	30.6225
																																			2.23834	2.40371	2.40371		32.4713	37.626	27.0847
																																			2.10201	3.33364	3.33364		0	24.085	34.6429
																																			2.29475	2.57264	2.57264		19.5764	25.0517	13.778
																																			2.01724	2.11216	2.11216		0	20.3604	38.4088
																																			2.37193	2.21334	2.21334		0	13.2891	12.474
																																			2.06845	1.35082	1.35082		36.2185	13.7602	13.2601
																																			1.94437	2.15782	2.15782		0	32.6353	30.2995
																																			1.82665	3.22537	3.22537		12.8625	0	61.5388
																																			1.35162	2.26029	2.26029		0	24.701	16.573
																																			2.08681	3.13824	3.13824		15.435	18.3055	22.3787
																																			2.00891	1.87016	1.87016		16.5929	0	0
																																			1.55251	2.00674	2.00674		0	13.2633	36.3109
																																			1.44976	1.84524	1.84524		14.1305	0	38.4736
																																			1.39061	3.42943	3.42943		9.42925	0	25.6393
																																			1.80539	2.11964	2.11964		0	12.0685	47.0174
																																			1.52365	1.64602	1.64602		0	8.10726	13.1639
																																			2.39067	2.51525	2.51525		7.42872	0	8.58184
																																			1.26171	1.29833	1.29833		0	24.1371	9.89488
																																			1.47414	2.62604	2.62604		10.5058	21.7569	0
																																			1.40384	3.4637	3.4637		0	0	27.6613
																																			2.3262	3.14334	3.14334		11.3797	12.9332	27.7743
																																			1.51859	1.37446	1.37446		0	37.7894	33.8828
																																			1.49865	1.3678	1.3678		8.88331	39.4725	18.8107
																																			1.84587	1.36783	1.36783		0	8.52354	0
																																			2.17496	1.6296	1.6296		21.737	10.7855	30.7738
																																			1.66347	2.09446	2.09446		13.9373	34.0769	0.930832
																																			3.19873	1.56228	1.56228		0	25.4398	49.3692
																																			1.9631	2.04271	2.04271		23.0372	37.3355	0
																																			1.60587	1.83208	1.83208		22.4334	35.8406	13.7436
																																			1.79551	2.30695	2.30695		12.5629	12.007	14.4803
																																			2.03335	2.38393	2.38393		0	16.9154	17.1637
																																			2.12608	1.3892	1.3892		0	38.8356	24.2152
																																			1.63854	2.87008	2.87008		26.5736	12.5131	33.2294
																																			2.02025	2.61701	2.61701		0	12.0581	23.7516
																																			1.69056	3.37487	3.37487		34.7348	15.137	13.3275
																																			1.50884	1.76301	1.76301		0	33.7443	16.7614
																																			1.36214	2.66638	2.66638		14.0883	17.3967	17.8958
																																			1.57031	2.05886	2.05886		0	37.4433	15.8515
																																			1.43288	1.62392	1.62392		19.8383	20.034	16.0146
																																			1.97395	2.93351	2.93351		13.1271	21.6788	7.49591
																																			2.04109	1.37881	1.37881		0	21.3212	28.9158
																																			1.57267	2.46592	2.46592		20.1953	6.11929	7.95303
																																			2.6257	3.01813	3.01813		46.0946	0	15.408
																																			3.00304	3.88556	3.88556		19.713	10.4566	33.3374
																																			1.85945	1.88153	1.88153		29.8242	37.1188	0
																																			2.61554	1.99131	1.99131		0	13.238	31.4736
																																			1.93044	3.31903	3.31903		0	12.4468	33.137
																																			2.35369	2.17992	2.17992		8.72119	15.1492	11.6729
																																			2.15871	1.97575	1.97575		0	0	35.1583
																																			2.08674	2.33307	2.33307		16.3522	0	11.5522
																																			1.58629	2.42812	2.42812		0	22.9137	14.4403
																																			2.05455	2.82625	2.82625		0	15.1383	5.95387
																																			1.57408	2.02899	2.02899		18.6666	3.87018	23.507
																																			1.41116	2.12858	2.12858		0	28.8338	25.7521
																																			2.24369	1.91522	1.91522		8.18074	22.2884	27.3985
																																			1.42306	2.09516	2.09516		0	16.499	0
																																			1.81298	2.01628	2.01628		0	0	33.244
																																			2.22293	2.4692	2.4692		8.18074	19.8106	15.0689
																																			1.75977	2.30358	2.30358		0	10.6122	0
																																			1.96041	3.032	3.032		0	25.4129	50.5731
																																			1.60877	1.36963	1.36963		16.9869	23.3337	17.3387
																																			2.34356	2.71806	2.71806		21.1292	30.5439	13.3133
																																			1.3412	1.54957	1.54957		5.21748	30.8266	0
																																			1.55544	1.86741	1.86741		17.2187	30.7873	26.9072
																																			5.89931	2.21195	2.21195		0	19.4347	14.4403
																																			3.64175	2.7869	2.7869		31.1513	10.672	27.0898
																																			1.86915	1.86364	1.86364		44.6548	20.0877	11.2782
																																			1.84702	2.39115	2.39115		24.6852	5.84619	26.7737
																																			1.87882	2.14769	2.14769		0	26.2136	28.0147
																																			2.61562	1.99123	1.99123		30.1961	18.5175	20.8739
																																			1.78045	2.44062	2.44062		0	14.7919	56.6425
																																			1.63432	1.17756	1.17756		2.33333	20.8131	32.4504
																																			1.61749	2.87991	2.87991		28.3862	0	13.4455
																																			1.87626	2.59994	2.59994		63.4053	14.0327	19.2657
																																			1.33967	3.50747	3.50747		2.26634	8.91536	10.66
																																			1.59689	2.88415	2.88415		5.17395	22.5543	14.5123
																																			1.9885	1.22287	1.22287		0	9.96768	19.3736
																																			1.40572	2.72155	2.72155		7.31707	13.3663	0
																																			1.70461	2.57135	2.57135		0	12.656	12.9158
																																			1.96518	1.533	1.533		14.3712	15.3648	0
																																			1.9559	2.18098	2.18098		7.1668	15.9483	14.222
																																			1.58406	4.16699	4.16699		5.17395	0	39.2817
																																			1.38753	3.55193	3.55193		0	0	0
																																			2.24015	1.69522	1.69522		0	0	19.6409
																																			2.89357	2.82817	2.82817		4.51225	0	0
																																			3.61069	2.33374	2.33374		0	22.4856	30.0239
																																			1.91986	1.47221	1.47221		15.2303	41.3621	40.1492
																																			1.75351	3.35553	3.35553		0	0	9.24627
																																			2.3209	2.83192	2.83192		14.8644	94.5326	18.595
																																			1.91897	1.546	1.546		11.7914	13.3217	21.0147
																																			2.61702	2.77642	2.77642		9.2647	0	49.2709
																																			1.70875	2.1101	2.1101		29.1884	10.7204	44.2965
																																			1.92332	1.46994	1.46994		40.5202	47.6223	45.9733
																																			2.12696	1.98205	1.98205		9.9345	32.4434	13.6229
																																			1.40915	2.63465	2.63465		2.07647	18.0737	9.13282
																																			2.09259	1.23249	1.23249		12.4588	29.6787	26.6219
																																			1.93919	1.44525	1.44525		25.1584	42.2132	17.3884
																																			2.18359	1.98517	1.98517		13.1264	14.1575	0
																																			1.44062	1.8591	1.8591		31.4227	14.4593	75.003
																																			2.34042	1.81605	1.81605		0	9.49303	25.2188
																																			1.76535	2.53815	2.53815		10.9815	13.6606	33.4224
																																			1.59901	2.46238	2.46238		9.60307	9.49303	25.9228
																																			1.80191	3.23027	3.23027		19.6623	49.7433	29.8977
																																			1.5358	2.25604	2.25604		15.4855	28.2248	42.5179
																																			1.89125	2.89456	2.89456		19.4447	48.0313	39.5356
																																			1.75934	1.82698	1.82698		6.56638	23.8131	22.792
																																			1.24535	1.74005	1.74005		0	20.7495	58.2492
																																			1.52595	1.92875	1.92875		14.9737	14.66	26.884
																																			2.68435	1.57924	1.57924		12.7349	0	30.4352
																																			1.78192	1.96794	1.96794		0	31.9744	34.2328
																																			1.60585	2.40555	2.40555		0	47.4417	23.2842
																																			1.73093	1.27505	1.27505		16.9013	16.2666	17.9566
																																			2.38932	3.56783	3.56783		12.502	0	48.2496
																																			1.48798	1.9415	1.9415		32.5462	17.3349	52.5281
																																			1.88128	2.46296	2.46296		0	28.281	20.5235
																																			1.8161	3.26686	3.26686		0	14.383	21.2263
																																			1.59465	1.44829	1.44829		26.2216	0	15.3502
																																			2.0869	2.00478	2.00478		0	20.0109	91.8376
																																			1.46287	5.5921	5.5921		26.2216	12.1749	13.9646
																																			1.66083	2.72914	2.72914		21.6301	28.7732	17.6639
																																			1.51249	2.16306	2.16306		0	22.6021	27.9291
																																			1.7464	2.60708	2.60708		23.1134	16.8962	29.4583
																																			1.55787	1.29799	1.29799		0	0	33.7758
																																			1.49382	1.89401	1.89401		19.164	21.5386	33.3028
																																			2.04024	1.35776	1.35776		0	21.4016	31.1711
																																			2.40513	1.59504	1.59504		0	15.8218	25.6477
																																			1.78361	1.53342	1.53342		0	10.6861	37.7411
																																			2.46521	3.04644	3.04644		0	21.6347	28.3996
																																			2.14229	1.49267	1.49267		0	16.2503	56.1756
																																			2.51037	2.45978	2.45978		18.3139	0	16.1888
																																			2.66375	2.33018	2.33018		0	24.6303	16.8156
																																			1.5449	1.62924	1.62924		0	58.6521	0
																																			2.2186	2.05689	2.05689		0	5.34306	22.1928
																																			2.01386	2.66923	2.66923		21.3064	31.4068	25.8944
																																			2.35003	2.55436	2.55436		0	24.0379	23.3346
																																			1.31253	2.3536	2.3536		19.4249	9.57109	44.5965
																																			2.10245	3.39137	3.39137		41.6161	22.8255	16.5152
																																			1.96641	6.56624	6.56624		0	17.9212	22.0799
																																			1.92528	3.28764	3.28764		14.1704	0	32.1227
																																			1.42168	2.55752	2.55752		0	47.4694	6.98229
																																			2.26224	1.69213	1.69213		0	22.8576	17.5289
																																			1.78757	2.53731	2.53731		0	15.0828	15.6129
																																			1.65098	2.00937	2.00937		0	0	0
																																			1.705	1.8576	1.8576		0	24.3059	61.4281
																																			1.78144	1.4207	1.4207		0	0	44.1599
																																			1.77522	2.72993	2.72993		0	21.3722	42.9341
																																			1.20349	1.94278	1.94278		35.1845	16.8962	34.9114
																																			1.47748	1.66102	1.66102		0	0	64.3735
																																			2.2441	1.43461	1.43461		0	0	31.1585
																																			1.86391	2.53733	2.53733		32.1157	28.6874	37.9877
																																			1.68599	2.17688	2.17688		1.45516	62.1639	13.9646
																																			2.07603	2.68402	2.68402		7.83629	12.0638	37.6008
																																			1.45203	2.02497	2.02497		0	8.32492	21.0308
																																			1.52893	1.6443	1.6443		0	14.0253	15.6129
																																			2.02719	2.91945	2.91945		15.74	24.6709	0
																																			2.51249	1.88161	1.88161		0	3.16799	0
																																			1.58498	1.75796	1.75796		7.27581	25.5018	42.4716
																																			1.71639	3.36721	3.36721		0	57.8357	66.3825
																																			1.96105	2.9886	2.9886		0	3.16799	35.9705
																																			1.29923	2.24746	2.24746		34.9845	0	24.4005
																																			1.70764	1.83921	1.83921		0	35.7967	28.7887
																																			1.61481	2.26647	2.26647		8.39732	17.6366	0
																																			1.69793	2.52978	2.52978		16.0137	13.062	0
																																			2.12746	1.36177	1.36177		25.9084	12.1875	32.498
																																			1.59219	3.42994	3.42994		21.5866	0	68.8772
																																			1.50186	1.57347	1.57347		11.0822	0	13.9646
																																			1.62769	1.83449	1.83449		0	0	0
																																			2.65403	2.36316	2.36316		9.31759	14.7915	0
																																			2.2181	2.87928	2.87928		8.95714	14.7915	54.6567
																																			2.01545	1.76717	1.76717		0	0	22.7327
																																			2.69685	2.27689	2.27689		0	14.1677	0
																																			2.19537	3.30746	3.30746		0	0	8.87663
																																			2.75566	2.18615	2.18615		25.2145	24.0851	0
																																			1.31513	1.74598	1.74598		0	14.9107	22.0877
																																			2.30157	1.71147	1.71147		10.4933	15.0562	0
																																			2.64082	2.06769	2.06769		0	11.683	25.175
																																			1.67222	2.12494	2.12494		28.8589	20.9183	0
																																			1.44107	2.81831	2.81831		0	32.2468	29.2929
																																			1.81736	2.4615	2.4615		0	8.96043	36.4151
																																			1.39993	2.03656	2.03656		0	14.1677	34.9359
																																			2.06815	1.27379	1.27379		17.482	0	28.7887
																																			1.7337	1.88571	1.88571		0	18.7925	21.1784
																																			1.77727	2.24645	2.24645		6.41727	72.0911	12.8747
																																			1.65434	2.28185	2.28185		0	25.2978	45.7396
																																			1.67949	2.87279	2.87279		0	33.6295	55.5449
																																			1.98554	1.81706	1.81706		0	0	3.12257
																																			1.98255	3.58826	3.58826		0	0	35.4188
																																			1.51554	1.97269	1.97269		19.8045	17.651	0
																																			1.44031	1.5629	1.5629		0	37.196	37.9088
																																			1.52064	2.44091	2.44091		24.1205	16.1696	0
																																			1.44361	3.66849	3.66849		0	91.2182	44.6694
																																			1.73988	2.59221	2.59221		0	29.6231	36.0586
																																			1.9155	2.1261	2.1261		0	24.8885	61.3502
																																			1.97497	3.47709	3.47709		0	10.5894	24.0391
																																			1.6774	2.83682	2.83682		57.7823	11.4858	0
																																			1.54617	1.96264	1.96264		9.36469	35.3675	16.8977
																																			1.38058	1.32541	1.32541		9.55302	22.7552	15.6129
																																			1.74913	2.70928	2.70928		0	0	12.8747
																																			2.0893	1.57499	1.57499		0	30.2611	32.1489
																																			1.49626	3.07933	3.07933		26.6764	12.3641	3.12257
																																			1.78889	1.96625	1.96625		0	18.2033	0
																																			1.34404	1.5348	1.5348		26.3559	0	18.2076
																																			2.19742	2.05409	2.05409		16.1871	7.3493	9.87444
																																			1.66012	3.02028	3.02028		14.2025	0	22.0799
																																			1.83713	2.19053	2.19053		14.9325	0	0
																																			2.1302	2.96978	2.96978		0	16.4335	6.24515
																																			1.52697	2.30209	2.30209		4.8981	15.1797	0
																																			2.16433	2.98165	2.98165		0	7.26425	6.98229
																																			1.22034	4.79312	4.79312		0	22.1679	23.177
																																			2.04449	1.81421	1.81421		0	27.1671	0
																																			1.5287	1.48235	1.48235		0	27.9391	26.4959
																																			1.23323	2.17204	2.17204		35.2958	15.4178	43.7568
																																			2.22606	1.34637	1.34637		23.9992	0	15.6129
																																			2.56568	2.19252	2.19252		0	38.5795	13.9646
																																			2.78491	1.59807	1.59807		20.5682	11.8052	0
																																			1.49265	2.143	2.143		0	18.9946	6.24515
																																			1.51868	2.16059	2.16059		0	16.1423	0
																																			2.35903	2.11786	2.11786		30.5584	27.3478	19.7489
																																			2.62198	1.7384	1.7384		0	33.8193	0
																																			1.4066	1.63128	1.63128		36.2551	2.00221	0
																																			2.60611	1.57774	1.57774		0	14.4397	6.69592
																																			2.02248	1.50617	1.50617		26.1073	29.9671	8.87663
																																			1.22139	1.42931	1.42931		0	34.0375	9.36772
																																			2.07465	2.14709	2.14709		30.1242	19.4521	9.87444
																																			2.77231	2.85276	2.85276		13.4368	23.8041	12.8747
																																			1.81363	2.83543	2.83543		0	26.7839	35.231
																																			1.52062	1.85325	1.85325		0	26.1446	0
																																			1.47737	1.46505	1.46505		0	10.011	0
																																			2.02858	2.3553	2.3553		29.9452	14.5763	16.5152
																																			1.30427	3.5734	3.5734		0	36.9769	22.5172
																																			1.77331	1.5183	1.5183		0	10.7822	12.4185
																																			1.70684	1.94311	1.94311		24.3898	25.8764	0
																																			1.64837	2.23276	2.23276		0	0	15.6129
																																			1.79407	2.0502	2.0502		0	22.3917	11.1599
																																			1.41385	2.08271	2.08271		0	20.9738	23.2147
																																			2.00108	1.25445	1.25445		15.1259	0	0
																																			2.13171	3.05705	3.05705		0	37.5076	0
																																			1.47626	1.99666	1.99666		0	14.0155	9.87444
																																			3.39759	2.17937	2.17937		0	8.95415	5.24414
																																			1.52501	3.31623	3.31623		19.1329	0	15.6129
																																			2.04995	1.35779	1.35779		24.8686	0	0
																																			1.9642	1.56929	1.56929		0	23.6176	3.12257
																																			2.39768	1.38891	1.38891		6.5308	14.4381	0
																																			2.25203	3.25349	3.25349		23.3767	0	9.36772
																																			1.41527	2.09501	2.09501		18.7668	28.7665	3.12257
																																			1.34098	3.60061	3.60061		12.3185	32.1834	15.6129
																																			1.62057	3.81656	3.81656		0	1.49408	37.3494
																																			2.3477	1.3216	1.3216		0	45.4406	15.7824
																																			2.18848	1.98492	1.98492		13.8103	18.2376	9.87444
																																			1.69237	2.21896	2.21896		0	61.9839	0
																																			2.51093	2.32185	2.32185		12.5813	24.9214	31.6265
																																			1.40151	2.23051	2.23051		0	19.1335	9.84774
																																			1.69169	3.34277	3.34277		14.3109	29.436	9.36772
																																			1.66765	2.18119	2.18119		0	20.3217	26.1907
																																			1.54131	2.92667	2.92667		21.6081	11.3786	0
																																			1.46543	1.64454	1.64454		0	12.0456	0
																																			1.16258	3.27487	3.27487		0	15.5986	0
																																			1.65821	1.87326	1.87326		0	20.3091	15.9335
																																			1.486	1.54803	1.54803		0	53.5581	13.9646
																																			1.37626	2.3405	2.3405		29.9523	37.5058	19.7489
																																			2.20074	2.62333	2.62333		1.98456	23.3382	0
																																			2.12759	2.88128	2.88128		38.4088	11.7981	23.0835
																																			2.59955	2.84853	2.84853		0	0	22.3991
																																			1.93298	2.51135	2.51135		21.6081	22.4308	15.6129
																																			2.39974	2.83641	2.83641		0	15.2367	19.7489
																																			1.39594	1.60881	1.60881		0	0	31.2257
																																			1.9612	1.28329	1.28329		26.1648	0	0
																																			2.78007	2.0372	2.0372		0	19.6175	6.24515
																																			2.22545	1.77868	1.77868		0	0	0
																																			1.51377	1.48124	1.48124		0	53.5628	19.6159
																																			1.79026	3.03954	3.03954		0	22.7038	27.2895
																																			1.92454	1.60873	1.60873		0	6.68172	21.0348
																																			2.44276	3.48178	3.48178		21.3333	7.46178	0
																																			1.24857	2.9497	2.9497		0	0	3.12257
																																			1.95465	1.85156	1.85156		0	50.43	28.9029
																																			1.64045	2.75863	2.75863		0	23.7221	0
																																			1.46976	2.99339	2.99339		6.47495	0	0
																																			2.55703	2.11207	2.11207		16.5224	7.77403	25.6469
																																			1.32365	1.57472	1.57472		0	29.554	0
																																			1.3236	2.46681	2.46681		14.7652	1.64722	0
																																			2.22516	8.34606	8.34606		0	18.7812	16.9487
																																			2.19239	1.62378	1.62378		0	29.6954	40.7134
																																			1.43601	1.40239	1.40239		26.8898	2.03833	29.7255
																																			1.5445	2.10069	2.10069		26.2216	30.3419	36.2671
																																			2.31535	2.46543	2.46543		0	2.03833	0
																																			1.57056	1.49054	1.49054		55.3528	30.302	0
																																			2.03383	3.04602	3.04602		0	28.244	53.0648
																																			1.83061	2.12823	2.12823		23.3663	0	29.4583
																																			1.81347	2.44919	2.44919		37.6439	43.7917	29.6233
																																			1.36899	1.5699	1.5699		0	19.7667	32.9569
																																			1.5325	1.87815	1.87815		0	21.2808	16.7496
																																			2.02995	2.26421	2.26421		13.1108	16.3066	46.744
																																			1.94728	1.80684	1.80684		0	32.1034	6.24515
																																			1.86859	2.20061	2.20061		0	15.5399	30.6236
																																			2.84335	2.59503	2.59503		33.1876	6.79167	22.0799
																																			1.81567	2.16056	2.16056		0	16.2973	25.7033
																																			1.54234	2.87942	2.87942		2.80659	48.715	7.3858
																																			1.64064	2.52237	2.52237		27.6853	8.87056	24.5208
																																			1.94895	1.97903	1.97903		16.6763	17.1975	31.5281
																																			1.3014	2.8492	2.8492		0	0	24.3881
																																			1.51512	3.28738	3.28738		30.3989	0	53.9562
																																			1.13101	2.37378	2.37378		0	14.7499	0
																																			1.69541	1.81944	1.81944		11.6831	0	22.6634
																																			2.06303	2.48561	2.48561		0	8.39921	6.24515
																																			3.36173	3.61667	3.61667		0	23.353	73.7281
																																			1.61826	1.86254	1.86254		38.5332	4.65905	0
																																			2.43417	2.05901	2.05901		0	16.8252	15.6129
																																			2.4426	1.63279	1.63279		0	11.6587	46.4204
																																			1.37166	2.86435	2.86435		0	1.64722	0
																																			1.36269	1.53065	1.53065		16.8921	25.4942
																																			2.58722	1.70228	1.70228		0	71.7129
																																			1.82635	2.0548	2.0548		11.7454	14.4381
																																			3.1013	2.27056	2.27056		0	0
																																			2.71255	2.25228	2.25228		0	32.7354
																																			1.89232	2.07515	2.07515		0	28.9421
																																			1.41067	2.6273	2.6273		18.5867	10.011
																																			2.08408	1.51096	1.51096		11.9938	0
																																			2.58061	1.82211	1.82211		1.08586	0
																																			1.12019	4.09613	4.09613		34.3589	17.4155
																																			1.83413	1.9761	1.9761		18.7449	30.5757
																																			1.80794	2.2562	2.2562		0	16.0177
																																			1.37579	2.91861	2.91861		12.1403	8.95415
																																			1.88262	1.91235	1.91235		0	61.669
																																			1.32238	2.52753	2.52753		15.0853	8.40425
																																			1.47239	2.30934	2.30934		16.6187	10.7822
																																			2.01906	2.25344	2.25344		5.53685	8.95415
																																			2.15014	4.36526	4.36526		0	15.6511
																																			1.50512	2.8451	2.8451		0	18.77
																																			3.06456	2.01265	2.01265		40.4694	0
																																			1.61164	2.23293	2.23293		0	15.429
																																			1.68978	2.05586	2.05586		3.43381	59.7573
																																			2.11791	2.03653	2.03653		0	32.3928
																																			1.62097	2.69799	2.69799		0	0
																																			1.34038	1.80115	1.80115		0	26.937
																																			2.49056	1.65815	1.65815		55.5021	59.1502
																																			1.60204	2.47565	2.47565		0	13.4312
																																			1.76168	3.12677	3.12677		0	25.727
																																			2.61649	2.01882	2.01882		43.9253	20.9859
																																			2.0096	1.64758	1.64758		2.17173	63.0159
																																			2.03573	3.18823	3.18823		0	14.1577
																																			1.99078	2.92844	2.92844		0	0
																																			2.9406	3.17489	3.17489		22.2351	6.33154
																																			2.10411	2.74919	2.74919		0	12.5635
																																			1.7426	2.53287	2.53287		14.2055	31.4768
																																			1.71046	1.28774	1.28774		23.1248	16.6394
																																			1.58979	2.23485	2.23485		0	28.4442
																																			1.3539	1.71907	1.71907		28.5657	2.00221
																																			1.6479	2.9209	2.9209		3.0787	10.011
																																			1.60753	1.28446	1.28446		22.2008	10.1803
																																			1.76712	1.66429	1.66429		14.2681	14.5763
																																			1.97785	2.70321	2.70321		9.25805	4.00442
																																			3.68389	1.52007	1.52007		47.2211	0
																																			2.46867	2.50568	2.50568		0	12.179
																																			2.50497	1.36824	1.36824		41.1814	41.6476
																																			1.52299	3.25037	3.25037		22.4608	16.9681
																																			1.90305	2.26081	2.26081		0	0
																																			2.71111	1.96642	1.96642		0	27.8875
																																			1.26292	2.3857	2.3857		0	12.6631
																																			1.97363	1.91153	1.91153		0	0
																																			3.3656	1.91218	1.91218		18.3473	0
																																			2.82541	2.5517	2.5517		24.6296	26.7994
																																			2.26897	2.10314	2.10314		0	0
																																			1.81166	2.54728	2.54728		0	1.99262
																																			2.67786	2.22084	2.22084		0	37.721
																																			1.49114	2.05587	2.05587		0	0
																																			1.15076	1.82181	1.82181		19.3215	22.5259
																																			1.40701	3.55549	3.55549		0	40.6351
																																			2.10037	1.54891	1.54891		0	0
																																			1.6903	1.93796	1.93796		0	26.4488
																																			1.45645	2.77564	2.77564		21.8214	0
																																			1.46421	1.60357	1.60357		0	0
																																			2.26433	2.56298	2.56298		0	14.8338
																																			2.28161	1.44731	1.44731		12.5893	0
																																			1.84864	1.92877	1.92877		24.9841
																																			2.35202	1.78164	1.78164		0
																																			1.53498	2.66292	2.66292		26.0173
																																			1.95603	2.52989	2.52989		7.55935
																																			1.80457	1.89303	1.89303		0
																																			1.29676	2.00891	2.00891		11.9747
																																			2.30639	1.84836	1.84836		0
																																			1.3562	2.73216	2.73216		8.40896
																																			1.91016	2.69269	2.69269		40.8685
																																			2.01848	1.80314	1.80314		11.3485
																																			2.41633	1.5352	1.5352		17.0193
																																			1.84244	1.87017	1.87017		23.4746
																																			2.74208	2.03641	2.03641		63.8085
																																			2.20415	1.89678	1.89678		0
																																			1.74415	2.28514	2.28514		0
																																			2.30238	3.23117	3.23117		21.065
																																			1.72904	2.37562	2.37562		0
																																			2.19214	1.7454	1.7454		11.5658
																																			1.58176	2.03931	2.03931		0
																																			1.43036	1.55509	1.55509		28.4287
																																			1.5537	2.06086	2.06086		0
																																			1.99508	2.61657	2.61657		23.6538
																																			1.78107	4.58132	4.58132		20.9041
																																			3.57476	3.04664	3.04664		3.38697
																																			2.48066	1.66432	1.66432		8.10203
																																			1.65421	2.32735	2.32735		23.8864
																																			2.18441	1.94967	1.94967		12.6058
																																			2.38859	2.0288	2.0288		0
																																			1.38871	2.35127	2.35127		14.6673
																																			2.40198	4.00222	4.00222		0
																																			2.05822	2.04068	2.04068		23.8353
																																			1.95465	3.78696	3.78696		9.12361
																																			3.45837	2.27295	2.27295		19.4212
																																			1.87978	2.00732	2.00732		23.8401
																																			1.67483	2.56539	2.56539		53.8733
																																			1.86708	1.81801	1.81801		13.4233
																																			2.51572	1.52749	1.52749		13.3015
																																			1.24241	2.15924	2.15924		0
																																			2.17136	1.89828	1.89828		17.721
																																			1.25968	1.92164	1.92164		33.3538
																																			1.69059	1.46036	1.46036		16.0171
																																			1.90338	3.76017	3.76017		25.5571
																																			1.59564	1.54806	1.54806		0
																																			1.48723	1.77882	1.77882		24.525
																																			2.96275	2.40207	2.40207		7.40501
																																			2.31596	1.5858	1.5858		0
																																			1.3915	2.50722	2.50722		12.5222
																																			2.53056	1.71512	1.71512		0
																																			1.52196	1.53034	1.53034		19.7495
																																			1.81223	1.66972	1.66972		0
																																			1.83599	2.88048	2.88048		0
																																			1.55208	1.76732	1.76732		0
																																			1.20793	3.10513	3.10513		39.3863
																																			2.41753	1.78928	1.78928		0
																																			1.39284	3.02106	3.02106		0
																																			1.78167	1.73793	1.73793		39.1096
																																			2.43355	3.00424	3.00424		0
																																			1.78408	2.28934	2.28934		0
																																			2.14365	2.0355	2.0355		20.3258
																																			2.54073	1.57999	1.57999		0
																																			1.75245	3.48722	3.48722		0
																																			2.0607	2.08728	2.08728		0
																																			2.1738	1.73302	1.73302		0
																																			2.21387	3.13031	3.13031		7.80883
																																			2.63468	1.40725	1.40725		43.9758
																																			1.53101	3.52292	3.52292		8.90343
																																			1.44114	2.18214	2.18214		9.98759
																																			1.68106	2.01392	2.01392		21.3508
																																			2.09519	3.17553	3.17553		0
																																			1.64439	2.28716	2.28716		17.1448
																																			2.8534	1.72479	1.72479		21.2423
																																			3.65112	2.28772	2.28772		17.1972
																																			2.227	1.88849	1.88849		5.81519
																																			2.36662	2.23319	2.23319		5.54866
																																			1.25372	1.81479	1.81479		20.006
																																			2.38113	2.54259	2.54259		0
																																			1.77197	2.61717	2.61717		13.9994
																																			3.43515	2.87826	2.87826		50.2408
																																			1.433	2.91399	2.91399		0
																																			1.69459	2.00002	2.00002		28.719
																																			1.32935	2.23043	2.23043		0
																																			1.7793	2.17614	2.17614		0
																																			1.21122	2.47126	2.47126		0
																																			2.21473	1.64471	1.64471		8.06421
																																			1.36404	1.42981	1.42981		3.60643
																																			1.7853	1.85042	1.85042		4.83853
																																			1.74393	1.43702	1.43702		24.7551
																																			1.85496	3.19078	3.19078		19.4212
																																			1.72422	2.0531	2.0531		20.6437
																																			1.13529	1.9925	1.9925		0
																																			3.29967	1.99833	1.99833		7.84699
																																			2.16531	3.04562	3.04562		0
																																			4.13058	2.14447	2.14447		0
																																			1.63539	1.66515	1.66515		0
																																			1.5476	2.07162	2.07162		3.1388
																																			1.69369	1.88283	1.88283		9.74403
																																			1.37822	1.39381	1.39381		0
																																			1.45381	2.58767	2.58767		20.1087
																																			2.08346	2.03901	2.03901		7.6802
																																			1.51766	1.97447	1.97447		0
																																			1.74485	2.10011	2.10011		13.9094
																																			1.95426	1.94508	1.94508		0
																																			2.49823	4.06973	4.06973		0
																																			2.22268	2.21188	2.21188		22.8444
																																			1.663	2.24842	2.24842		9.97066
																																			2.19338	1.72486	1.72486		0
																																			2.19629	2.14134	2.14134		15.0669
																																			1.76286	3.78247	3.78247		0
																																			2.17365	1.78752	1.78752		29.1865
																																			1.47677	1.84098	1.84098		5.97866
																																			2.44937	1.70623	1.70623		0
																																			1.14765	1.52097	1.52097		1.83341
																																			1.65164	2.18982	2.18982		65.0492
																																			1.97382	1.55064	1.55064		35.7526
																																			2.17271	2.01442	2.01442		21.355
																																			1.66187	3.09866	3.09866		19.8571
																																			3.12962	2.7525	2.7525		9.4531
																																			2.67902	2.27627	2.27627		0
																																			1.43767	1.62966	1.62966		12.2722
																																			2.24744	1.73046	1.73046		22.2849
																																			2.3072	2.74248	2.74248		0
																																			1.73857	1.93018	1.93018		0
																																			1.35283	2.34504	2.34504		6.16266
																																			1.97706	2.74508	2.74508		0
																																			3.23415	2.75733	2.75733		18.5118
																																			1.72917	2.95037	2.95037		7.08982
																																			1.50105	1.54494	1.54494		0
																																			2.05967	1.99033	1.99033		18.6941
																																			2.29262	2.89913	2.89913		15.6969
																																			1.41412	2.08656	2.08656		9.64786
																																			1.83036	2.00604	2.00604		26.6795
																																			1.27616	1.55759	1.55759		0
																																			1.75633	1.735	1.735		17.8205
																																			2.14362	1.72715	1.72715		0
																																			1.27488	1.67996	1.67996		16.2137
																																			1.86083	3.0908	3.0908		16.363
																																			1.69021	1.66328	1.66328		15.3797
																																			1.41157	2.68406	2.68406		21.7919
																																			3.26909	3.18915	3.18915		0
																																			1.94446	1.89532	1.89532		18.3933
																																			1.68963	1.86255	1.86255		17.7418
																																			1.64139	2.61413	2.61413		20.4124
																																			1.60351	3.28546	3.28546		30.4386
																																			1.4048	2.14141	2.14141		0
																																			1.42839	1.77286	1.77286		1.32689
																																			1.99972	1.67746	1.67746		18.5285
																																			1.51901	3.42129	3.42129		19.2481
																																			1.71698	1.59769	1.59769		17.3005
																																			1.88621	2.90068	2.90068		29.6945
																																			2.52699	2.54954	2.54954		0
																																			2.25428	2.16577	2.16577		24.4004
																																			1.95697	1.79985	1.79985		14.3389
																																			2.06058	1.65196	1.65196		19.8475
																																			1.9566	2.25078	2.25078		14.1205
																																			1.57967	3.30605	3.30605		0
																																			1.42051	3.05708	3.05708		0
																																			2.5134	2.10006	2.10006		0
																																			1.3411	2.50955	2.50955		24.0514
																																			1.52014	1.65085	1.65085		0
																																			1.75626	1.47559	1.47559		18.4886
																																			1.38426	2.15064	2.15064		58.4105
																																			2.15829	1.63002	1.63002		29.3655
																																			2.86209	2.26244	2.26244		13.9509
																																			1.49762	3.67105	3.67105		60.9286
																																			2.61412	1.46784	1.46784		0
																																			1.94982	1.25259	1.25259		19.7964
																																			1.63246	2.97313	2.97313		0
																																			1.79461	1.94648	1.94648		28.4625
																																			1.62782	2.40181	2.40181		0
																																			2.14178	2.21851	2.21851		28.7986
																																			1.29681	1.99153	1.99153		0
																																			1.92922	3.08502	3.08502		0
																																			1.81765	1.46939	1.46939		37.3204
																																			3.47433	5.02963	5.02963		35.342
																																			2.17967	1.73432	1.73432		20.5062
																																			2.53886	2.4743	2.4743		4.00599
																																			1.46573	3.29938	3.29938		28.0614
																																			1.73393	1.73606	1.73606		29.4238
																																			1.97051	1.67986	1.67986		1.96042
																																			1.25521	1.55669	1.55669		39.546
																																			2.00482	1.77685	1.77685		13.5871
																																			1.83639	2.28667	2.28667		0
																																			1.63973	1.53542	1.53542		4.24899
																																			1.63756	2.15516	2.15516		12.3663
																																			1.57183	1.8336	1.8336		11.9248
																																			2.11682	2.82728	2.82728		23.6878
																																			1.73672	3.05919	3.05919		0
																																			2.38847	2.08246	2.08246		28.8123
																																			1.78793	2.04087	2.04087		21.245
																																			1.81965	1.55053	1.55053		12.018
																																			1.42642	2.06304	2.06304		0
																																			1.74632	1.74366	1.74366
																																			2.01023	2.20089	2.20089
																																			1.47933	2.37104	2.37104
																																			1.89595	1.57872	1.57872
																																			2.1685	1.49699	1.49699
																																			2.4652	2.56639	2.56639
																																			1.69017	1.4313	1.4313
																																			1.21147	3.00074	3.00074
																																			2.11282	1.83877	1.83877
																																			1.85261	1.84982	1.84982
																																			1.60513	2.1289	2.1289
																																			1.36617	1.8341	1.8341
																																			1.45625	2.58319	2.58319
																																			1.8388	1.86349	1.86349
[truncated: 19,498 more rows]
