# Supplementary material for: Open-top multisample dual-view light-sheet microscope for live imaging of large multicellular systems
Source: Nat Methods. 2024 Mar 20;21(5):798–803. doi: 10.1038/s41592-024-02213-w (PMC11093739; doi:10.1038/s41592-024-02213-w)
Supplement: Supplementary file 18 — Data underlying the presented plots. [file 41592_2024_2213_MOESM18_ESM.xlsx]

## Sheet: Sheet1
Extended Data Fig 6 e									Extended Data Fig 6 f															Extended Data Fig 6 g																	Extended Data Fig 6 h				Extended Data Fig 6 i
Intensity [a.u], time [h]									Intensity [a.u], time [h]															Intensity [a.u], time [h]																	Major/Minor Axis				Velocity [µm/h]
paneth cell	time	paneth cell	time	paneth cell	time	paneth cell	time		villus cell	time	villus cell	time	villus cell	time	villus cell	time	villus cell	time	villus cell	time	villus cell	time		crypt cell	time	crypt cell	time	crypt cell	time	crypt cell	time	crypt cell	time	crypt cell	time	crypt cell	time	crypt cell	time		42h	66h	90h		42h	66h	90h
165.369	10.5	3026.25	0	509.033	26.8333	312.794	17.3333		225.873	64.6667	229.122	71.8333	3487.18	0	380.577	68.1667	245.89	80.3333	73	42.3333	115.807	34		101.984	84	281.072	85.8333	36.0328	78.1667	161.946	89.5	120.321	88.6667	158.105	89.3333	33.2799	87.6667	151.281	88.3333		2.61819	2.04333	1.88925		41.6369	62.4163	52.7529
191.615	10.6667	3077.09	0.166667	576.332	27	839.319	17.5		265.058	64.8333	237.744	72	3439	0.166667	390.952	68.3333	272.858	80.5	84.0395	42.5	133.841	34.1667		88.3376	84.1667	268.167	86	36.7472	78.3333	223.089	89.6667	142.961	88.8333	225.554	89.5	43.3052	87.8333	148.352	88.5		1.94079	2.62945	1.61685		64.1911	45.2609	51.8273
218.856	10.8333	2962.58	0.333333	623.862	27.1667	929.639	17.6667		291.004	65	243.207	72.1667	3443.24	0.333333	373.181	68.5	286.7	80.6667	87.4972	42.6667	133.96	34.3333		112.474	84.3333	241.982	86.1667	44.1236	78.5	240.014	89.8333	148.409	89	216.098	89.6667	48.6699	88	164.025	88.6667		2.82432	3.63359	2.02172		56.5189	69.0801	58.4816
199.071	11	2319.17	0.5	702.879	27.3333	687.712	17.8333		238.383	65.1667	245.104	72.3333	2820.88	0.5	368.57	68.6667	345.341	80.8333	88.6803	42.8333	151.7	34.5		121.365	84.5	225.938	86.3333	49.8571	78.6667	235.684	90	160.948	89.1667	193.415	89.8333	40.7191	88.1667	181.354	88.8333		1.63044	2.13901	2.11111		25.4973	63.5444	23.7621
260.333	11.1667	2461.46	0.666667	780.875	27.5	856.791	18		220.36	65.3333	244.956	72.5	3302.07	0.666667	383.613	68.8333	386.518	81	110.173	43	153.178	34.6667		128.335	84.6667	245.588	86.5	48.9137	78.8333	307.394	90.1667	149.867	89.3333	181.498	90	41.4752	88.3333	178.827	89		3.24975	2.95117	2.44058		15.2564	42.9784	44.1216
280.808	11.3333	2954.54	0.833333	822.964	27.6667	882.327	18.1667		255.719	65.5	244.21	72.6667	2954.53	0.833333	368.611	69	368.928	81.1667	104.158	43.1667	182.502	34.8333		153.364	84.8333	255.709	86.6667	70.8551	79	272.133	90.3333	152.336	89.5	212.62	90.1667	48.6614	88.5	172.516	89.1667		2.55228	1.91968	3.50888		78.2554	29.3781	62.4987
272.556	11.5	2885.42	1	836.642	27.8333	963.929	18.3333		275.755	65.6667	290.07	72.8333	3163.58	1	388.49	69.1667	398.074	81.3333	110.276	43.3333	164.34	35		148.054	85	285.268	86.8333	92.8352	79.1667	330.941	90.5	124.709	89.6667	203.393	90.3333	48.7848	88.6667	203.885	89.3333		2.93759	2.98263	1.84765		49.6388	32.9336	30.3242
236.173	11.6667	2869.74	1.16667	893.903	28	1092.49	18.5		278.071	65.8333	331.855	73	3400.18	1.16667	403.839	69.3333	455.815	81.5	100.644	43.5	196.511	35.1667		134.492	85.1667	294.493	87	110.869	79.3333	361.956	90.6667	154.998	89.8333	207.2	90.5	58.3301	88.8333	202.689	89.5		1.38236	1.69705	3.20448		16.7605	39.2349	36.1488
289.452	11.8333	2948.06	1.33333	830.878	28.1667	1154.33	18.6667		294.079	66	332.082	73.1667	3468.98	1.33333	379.803	69.5	444.775	81.6667	103.888	43.6667	163.228	35.3333		147.983	85.3333	311.528	87.1667	132.315	79.5			144.458	90	217.601	90.6667	65.6337	89	205.376	89.6667		3.03265	2.04014	1.9346		6.93949	28.7905	84.2605
261.848	12	2528.77	1.5	867.321	28.3333	962.442	18.8333		369.722	66.1667	379.853	73.3333	3081.01	1.5	420.91	69.6667	489.898	81.8333	113.465	43.8333	186.923	35.5		150.908	85.5	247.865	87.3333	139.856	79.6667			173.912	90.1667			85.2272	89.1667	206.234	89.8333		3.84905	2.15694	2.35048		52.6213	45.9103	100.125
313.848	12.1667	3049.83	1.66667	813.948	28.5	999.916	19		357.127	66.3333	361.173	73.5	3035.99	1.66667	463.245	69.8333	504.581	82	122.854	44	175.553	35.6667		144.306	85.6667	243.578	87.5	168.029	79.8333			162.627	90.3333			82.0909	89.3333	244.99	90		3.1191	2.93053	2.48311		22.8407	31.3501	82.2829
383.238	12.3333	2606.96	1.83333	899.199	28.6667	1056.08	19.1667		227.282	66.5	263.106	73.6667	3182.86	1.83333	442.45	70	457.404	82.1667	123.991	44.1667	153.969	35.8333		138.966	85.8333	218.314	87.6667	194.832	80			174.955	90.5			83.7345	89.5	247.223	90.1667		2.38299	4.37958	4.25846		38.9478	44.3358	63.3798
405.653	12.5	2169.38	2	896.149	28.8333	761.333	19.3333		231.236	66.6667	252.968	73.8333	3187.86	2	441.418	70.1667	505.976	82.3333	145.057	44.3333	163.907	36		130.301	86	287.949	87.8333	182.496	80.1667			181.973	90.6667			83.2193	89.6667	277.09	90.3333		1.73174	1.95382	1.82991		9.39611	81.7442	47.098
390.41	12.6667	3058.62	2.16667	904.929	29	829.991	19.5		285.371	66.8333	236.344	74	3185.62	2.16667	475.191	70.3333	482.264	82.5	155.026	44.5	164.125	36.1667		137.62	86.1667	275.746	88	167.996	80.3333							96.0711	89.8333	256.605	90.5		2.68338	2.70519	4.82711		27.3208	54.6734	64.1003
398.446	12.8333	3085.71	2.33333	567.223	29.1667	824.564	19.6667		300.739	67	243.605	74.1667	3434.69	2.33333	461.953	70.5	490.292	82.6667	185.053	44.6667	164.059	36.3333		147.975	86.3333	231.007	88.1667	205.635	80.5							111.839	90	258.533	90.6667		2.57477	4.71842	1.46324		28.0456	58.4311	13.0151
362.661	13	3139.47	2.5	788.198	29.3333	1027.39	19.8333		309.137	67.1667	246.608	74.3333	2953.78	2.5	492.989	70.6667	501.945	82.8333	180.439	44.8333	179.197	36.5		154.486	86.5	197.732	88.3333	208.323	80.6667							122.308	90.1667				2.20978	3.4866	2.0944		28.6122	92.9382	39.0452
387.429	13.1667	3164.67	2.66667	906.154	29.5	961.743	20		383.61	67.3333	263.698	74.5	2875.54	2.66667	490.139	70.8333	482.675	83	182.967	45	182.633	36.6667		139.534	86.6667	219.736	88.5	224.781	80.8333							124.429	90.3333				1.76102	2.26265	1.8575		57.3646	43.9552	18.4061
409.076	13.3333	3232.75	2.83333	932.669	29.6667	1005.29	20.1667		367.192	67.5	278.392	74.6667	2978.46	2.83333	464.747	71	504.644	83.1667	222.722	45.1667	189.488	36.8333		137.12	86.8333	237.844	88.6667	221.118	81							141.445	90.5				1.86996	2.92751	1.91914		49.0696	20.8973	54.7045
474.049	13.5	3049.27	3	880.339	29.8333	1263.1	20.3333		310.941	67.6667	278.528	74.8333	2768.51	3	476.068	71.1667	512.481	83.3333	217.741	45.3333	205.205	37		138.348	87	245.88	88.8333	252.025	81.1667							172.571	90.6667				2.30393	2.61098	3.74163		37.9034	105.324	28.1157
514.833	13.6667	3029.56	3.16667	806.523	30	1385.4	20.5		309.848	67.8333	288.738	75	3179.89	3.16667	469.297	71.3333	526.419	83.5	230.562	45.5	195.006	37.1667		129.491	87.1667	254.927	89	268.465	81.3333												1.86687	3.14587	2.0128		66.0772	18.0338	68.1477
519.23	13.8333	3076.49	3.33333	743.416	30.1667	1098.52	20.6667		281.464	68	286.929	75.1667	3256.91	3.33333	445.427	71.5	503.665	83.6667	232.04	45.6667	188.018	37.3333		149.497	87.3333	321.597	89.1667	283.327	81.5												3.9122	1.96463	1.59857		24.6978	91.8555	48.4488
603.366	14	3519.17	3.5	671.179	30.3333	1314.99	20.8333		301.985	68.1667	289.261	75.3333	2437.92	3.5	451.301	71.6667	525.85	83.8333	228.132	45.8333	163.587	37.5		166.715	87.5	296.877	89.3333	309.408	81.6667												1.56683	3.51617	1.32775		53.2279	31.1607	85.4871
535.686	14.1667	3598.33	3.66667	852.977	30.5	1226.93	21		359.108	68.3333	269.25	75.5	2389.81	3.66667	461.199	71.8333	518.308	84	240.891	46	199.919	37.6667		154.014	87.6667	264.918	89.5	344.996	81.8333												1.71484	3.48484	2.81938		66.4406	20.1465	53.4365
506.613	14.3333	3519.49	3.83333	847.678	30.6667	1136.76	21.1667		370.59	68.5	270.035	75.6667	2522.81	3.83333	452.68	72	538.944	84.1667	273.895	46.1667	208.696	37.8333		144.391	87.8333	192.3	89.6667	329.574	82												2.3476	3.14252	1.45493		36.2805	28.3919	10.6267
539.865	14.5	3633.77	4	733.872	30.8333	1095.81	21.3333		336.125	68.6667	272.325	75.8333	2669.01	4	444.706	72.1667	505.679	84.3333	288.505	46.3333	188.948	38		144.396	88	214.758	89.8333	331.665	82.1667												1.40294	1.89496	2.71707		50.2015	55.9378	31.2413
528.182	14.6667	3018.1	4.16667	582.282	31	1113.92	21.5		317.25	68.8333	285.863	76	2632.95	4.16667	442.911	72.3333	474.981	84.5	295.791	46.5	263.472	38.1667		152.636	88.1667	263.741	90	367.567	82.3333												1.95754	3.43341	1.3369		48.9877	64.4613	68.0444
525.727	14.8333	2800.85	4.33333	777.598	31.1667	1204.11	21.6667		303.111	69	288.092	76.1667	2744.28	4.33333	439.125	72.5	518.055	84.6667	325.832	46.6667	241.013	38.3333		151.392	88.3333	268.43	90.1667	401.816	82.5												2.65288	1.54434	1.79329		46.9806	17.8213	13.929
368.086	15	2402.57	4.5	878.307	31.3333	1294.6	21.8333		314.735	69.1667	253.137	76.3333	2760.65	4.5	453.684	72.6667	484.212	84.8333	309.057	46.8333	226.858	38.5		163.037	88.5	286.266	90.3333	365.218	82.6667												2.0389	2.64316	2.74541		21.3889	39.8497	60.7898
589.007	15.1667	2722.66	4.66667	821.495	31.5	1463.85	22		327.605	69.3333	262.488	76.5	2762.85	4.66667	423.821	72.8333	556.633	85	307.809	47	273.093	38.6667		162.912	88.6667	265.71	90.5	392.616	82.8333												1.81668	5.21963	1.60145		13.879	40.8338	35.6997
540.45	15.3333	3148.99	4.83333	676.46	31.6667	1353.72	22.1667		319.877	69.5	251.871	76.6667	3050.94	4.83333	426.744	73	525.066	85.1667	324.377	47.1667	290.508	38.8333		149.081	88.8333	268.137	90.6667	420.005	83												5.05781	3.22393	2.8769		25.0207	63.8433	65.7965
663.519	15.5	3046.34	5	738.633	31.8333	1209.53	22.3333		323.322	69.6667	247.977	76.8333	2787.86	5	409.826	73.1667	579.126	85.3333	323.677	47.3333	301.002	39		200.949	89			403.779	83.1667												1.55753	2.0454	2.18451		21.3889	55.2452	27.4502
681.917	15.6667	3028.09	5.16667	850.194	32	1474.93	22.5		298.409	69.8333	263.975	77	2996.31	5.16667	390.276	73.3333	594.062	85.5	312.785	47.5	299.551	39.1667		206.273	89.1667			405.416	83.3333												5.03212	5.05326	3.47409		29.6573	28.3762	85.9332
751.884	15.8333	3512.52	5.33333	851.303	32.1667	861.124	22.6667		280.325	70	291.111	77.1667	3077.47	5.33333	413.178	73.5	601.487	85.6667	343.154	47.6667	228.876	39.3333		235.834	89.3333			414.677	83.5												2.0071	2.79433	2.1859		29.7131	42.5644	44.3641
634.699	16	3894.53	5.5	997.987	32.3333	1002.1	22.8333		325.062	70.1667	313.596	77.3333	3132.98	5.5	416.872	73.6667	596.132	85.8333	349.415	47.8333	205.335	39.5		226.229	89.5			385.289	83.6667												1.74063	1.86488	2.88838		56.9433	35.7612	19.8808
661.819	16.1667	3481.77	5.66667	834.394	32.5	1381.43	23		286.848	70.3333	308.281	77.5	2701.21	5.66667	368.718	73.8333	606.368	86	341.295	48	224.882	39.6667		219.689	89.6667			438.496	83.8333												1.61209	2.1913	1.55585		12.9826	49.2089	58.6194
607.268	16.3333	2989.41	5.83333	772.741	32.6667	1254.18	23.1667		270.459	70.5	307.82	77.6667	2974.65	5.83333	415.193	74	616.94	86.1667	345.709	48.1667	220.692	39.8333		171.532	89.8333			432.848	84												1.96448	2.38413	5.2113		14.1652	25.7228	89.9919
872.899	16.5	3062.81	6	758.39	32.8333	1039.74	23.3333		278.559	70.6667	298.533	77.8333	3082.88	6	398.144	74.1667	623.54	86.3333	363.795	48.3333	264.322	40		174.669	90			387.501	84.1667												1.9975	4.22068	4.17999		30.5127	48.5338	53.9102
787.163	16.6667	3333.76	6.16667	771.844	33	1180.92	23.5		279.284	70.8333	297.578	78	3009.05	6.16667	375.268	74.3333	655.902	86.5	366.386	48.5	250.494	40.1667		200.097	90.1667			383.375	84.3333												2.02316	1.72831	2.60464		18.1403	28.6438	56.2252
793.646	16.8333	3718.12	6.33333	765.502	33.1667	997.196	23.6667		284.799	71	308.883	78.1667	2844.52	6.33333	379.072	74.5	626.952	86.6667	351.9	48.6667	317.372	40.3333		189.136	90.3333			402.984	84.5												4.07322	4.197	1.25945		42.684	14.9989	71.051
905.039	17	3102.91	6.5	854.967	33.3333	1172.9	23.8333		288.103	71.1667	327.699	78.3333	2983.75	6.5	392.645	74.6667	631.933	86.8333	382.934	48.8333	345.015	40.5		197.15	90.5			398.55	84.6667												1.47347	2.07899	3.11132		24.3707	42.5789	64.8269
721.815	17.1667	3824.46	6.66667	749.73	33.5	1167.49	24		279.918	71.3333	336.309	78.5	2852.49	6.66667	387.117	74.8333	599.981	87	357.103	49	339.449	40.6667		210.745	90.6667			389.438	84.8333												1.89355	2.49378	2.11448		29.4418	36.559	50.4287
723.875	17.3333	4128.42	6.83333	839.935	33.6667	1408.22	24.1667		276.173	71.5	310.929	78.6667	2790.19	6.83333	411.628	75	625.718	87.1667	376.924	49.1667	388.7	40.8333						396	85												2.65462	1.50163	2.08209		33.6404	43.6531	47.3021
791.015	17.5	3478.59	7	867.052	33.8333	1206.47	24.3333		289.77	71.6667	327.159	78.8333	2930.24	7	369.509	75.1667	600.542	87.3333	378.141	49.3333	351.891	41						310.599	85.1667												3.62168	1.57634	4.20751		28.4716	18.549	23.5918
583.94	17.6667	3108.81	7.16667	804.971	34	1377.86	24.5		295.983	71.8333	306.947	79	2933.44	7.16667	342.425	75.3333	551.616	87.5	383.139	49.5	374.376	41.1667						291.265	85.3333												3.30489	2.34653	2.82309		30.5127	18.9024	31.4984
645.205	17.8333	3305.49	7.33333	953.987	34.1667	1063.08	24.6667		293.992	72	323.994	79.1667	3007.06	7.33333	365.319	75.5	538.786	87.6667	383.16	49.6667	392.342	41.3333						323.207	85.5												2.708	5.05111	2.25103		28.8914	10.2891	32.3823
690.955	18	3258.13	7.5	1132.37	34.3333	1050.32	24.8333		298.323	72.1667	291.713	79.3333	2931.96	7.5	424.724	75.6667	525.574	87.8333	392.547	49.8333	398.263	41.5						368.02	85.6667												2.9034	2.42525	1.74162		12.0195	89.8463	12.0496
818.345	18.1667	3395.22	7.66667	1164.14	34.5	1169.89	25		318.013	72.3333	292.932	79.5	2759.49	7.66667	446.13	75.8333	567.878	88	444.739	50	390.678	41.6667						367.447	85.8333												6.5299	3.3199	2.06314		36.5011	34.0654	77.2363
1018.08	18.3333	3315.09	7.83333	1376.57	34.6667	1044.01	25.1667		327.409	72.5	284.977	79.6667	2687.75	7.83333	436.83	76	535.607	88.1667	461.614	50.1667	360.43	41.8333						363.065	86												2.60214	2.79353	2.1351		6.33486	66.3951	22.5583
951.798	18.5	3121.99	8	1334.79	34.8333	1302.54	25.3333		341.272	72.6667	304.498	79.8333	2928.69	8	439.165	76.1667	526.458	88.3333	464.009	50.3333	450.954	42						294.164	86.1667												2.33237	4.14315	1.57743		36.7203	30.4239	92.9963
1228.69	18.6667	3098.99	8.16667	1364.81	35	1234.03	25.5		348.48	72.8333	266.827	80	2973.46	8.16667	454.74	76.3333	490.534	88.5	454.752	50.5	483.113	42.1667						266.3	86.3333												2.05898	5.11213	2.15499		31.1634	34.8326	47.44
963.168	18.8333	3277.19	8.33333	1375.08	35.1667	1045.83	25.6667		361.001	73	264.263	80.1667	2889.17	8.33333	467.318	76.5	491.686	88.6667	490.406	50.6667	497.966	42.3333						274.754	86.5												3.49789	1.74677	2.85258		24.8598	56.918	28.9636
960.736	19	3041.24	8.5	1341.64	35.3333	972.331	25.8333		344.371	73.1667	255.553	80.3333	2916.03	8.5	460.394	76.6667	533.133	88.8333	455.137	50.8333	495.535	42.5						295.243	86.6667												2.35212	2.56661	1.83939		20.0326	30.4239	57.718
972.266	19.1667	2969.15	8.66667	1201.43	35.5	1047.78	26		350.071	73.3333	311.995	80.5	2888.05	8.66667	481.016	76.8333	545.673	89	434.465	51	549.798	42.6667						327.742	86.8333												2.57726	1.89794	2.99769		24.2055	41.6972	19.8808
911.571	19.3333	3011.29	8.83333	1273.73	35.6667	1130.45	26.1667		313.028	73.5	312.282	80.6667	2700.85	8.83333	479.757	77	579.591	89.1667	442.834	51.1667	559.717	42.8333						318.678	87												2.21052	2.47392	2.86287		30.644	11.1841	37.1394
599.846	19.5	2984.11	9	1363.46	35.8333	1081.88	26.3333		334.246	73.6667	325.239	80.8333	2486.05	9	489.718	77.1667	620.587	89.3333	343.448	51.3333	562.735	43						361.993	87.1667												1.57843	3.50071	2.03682		27.0254	29.3781	43.8152
723.381	19.6667	3048.51	9.16667	1198.32	36	1261.9	26.5		350.284	73.8333	301.139	81	2611.41	9.16667	448.066	77.3333	645.879	89.5	353.825	51.5	594.679	43.1667						388.34	87.3333												2.61526	3.21754	3.12321		34.1143	23.725	16.5606
609.353	19.8333	2516.69	9.33333	1167.37	36.1667	1269.77	26.6667		375.463	74	325.097	81.1667	2808.91	9.33333	471.779	77.5	595.026	89.6667	405.825	51.6667	485.728	43.3333						413.073	87.5												1.75138	2.28774	2.84372		25.8102	32.4145	75.5172
598.043	20	2735.85	9.5	1013.39	36.3333	1111.79	26.8333		391.329	74.1667	337.196	81.3333	2428.29	9.5	455.006	77.6667	574.574	89.8333	426.861	51.8333	522.091	43.5						380.136	87.6667												1.49236	2.84472	1.87132		10.6002	40.9404	59.7101
754.916	20.1667	2875.08	9.66667	914.218	36.5	1353.77	27		379.901	74.3333	338.438	81.5	2580.14	9.66667	484.974	77.8333	582.444	90	416.588	52	493.661	43.6667						376.792	87.8333												1.86016	2.04633	4.99628		22.3073	42.7342	88.6372
763.352	20.3333	3325.19	9.83333	961.569	36.6667	1130.36	27.1667		407.504	74.5	372.302	81.6667	2313.49	9.83333	468.261	78	575.2	90.1667	450.906	52.1667	598.904	43.8333						364.382	88												2.89138	2.23599	4.23012		30.5127	25.7476	54.5569
433.29	20.5	2899.22	10	1043.97	36.8333	1164.07	27.3333		421.495	74.6667	379.374	81.8333	2358.21	10	511.653	78.1667	585.141	90.3333	442.469	52.3333	672.681	44						309.802	88.1667												2.25192	1.82427	3.83034		21.761	26.4663	34.3173
377.462	20.6667	3206.67	10.1667	1203.73	37	1312.38	27.5		437.763	74.8333	356.733	82	2414.72	10.1667	502.054	78.3333	568.216	90.5	425.649	52.5	682.677	44.1667						359.243	88.3333												6.09241	3.6614	1.28006		25.3394	28.5139	25.8747
515.989	20.8333	2968.89	10.3333	999.978	37.1667	1275.87	27.6667		423.126	75	336.275	82.1667	2410.92	10.3333	496.118	78.5	597.254	90.6667	433.306	52.6667	692.326	44.3333						311.687	88.5												1.59454	2.81901	4.73113		17.464	25.9894	44.9959
497.995	21	2721.49	10.5	1318.78	37.3333	1211.63	27.8333		416.162	75.1667	348.928	82.3333	2387.02	10.5	532.157	78.6667			379.357	52.8333	654.742	44.5						316.592	88.6667												5.13864	3.15567	1.92379		47.2361	26.9555	60.22
549.27	21.1667	2743.28	10.6667	1284.72	37.5	1241.89	28		414.978	75.3333	365.777	82.5	2412.34	10.6667	537.867	78.8333			370.766	53	695.384	44.6667						413.558	88.8333												2.6095	2.76378	1.87648		57.5741	39.0837	61.1213
482.64	21.3333	2847.7	10.8333	1225.55	37.6667	1212.13	28.1667		413.854	75.5	370.587	82.6667	2496.27	10.8333	514.203	79			375.615	53.1667	682.612	44.8333						378.799	89												1.84874	4.97026	1.63145		26.8765	14.1881	29.8353
540.278	21.5	2801.2	11	1115.56	37.8333	1341.85	28.3333		403.642	75.6667	355.668	82.8333	2600.02	11	563.997	79.1667			390.178	53.3333	651.285	45						313.917	89.1667												2.03128	2.24157	2.34025		34.5816	21.2125	87.4769
547.639	21.6667	2990.16	11.1667	1033.27	38	1352.85	28.5		431.892	75.8333	372.225	83	2617.04	11.1667	542.306	79.3333			414.585	53.5	597.226	45.1667						354.722	89.3333												1.50368	3.58864	4.27338		4.00652	28.5841	51.5151
592.203	21.8333	3527.37	11.3333	1182.47	38.1667	1179.83	28.6667		449.172	76	382.419	83.1667	2609.62	11.3333	549.152	79.5			391.441	53.6667	610.834	45.3333						524.342	89.5												1.51226	1.69518	2.72461		36.5011	24.5745	61.1792
591.39	22	3268.71	11.5	987.201	38.3333	1373.1	28.8333		358.819	76.1667	380.581	83.3333	2717.8	11.5	565.125	79.6667			411.941	53.8333	643.902	45.5						398.062	89.6667												3.85015	3.0609	1.60751		23.0157	39.5431	59.7101
648.969	22.1667	2596.66	11.6667	1061.5	38.5	1270.38	29		346.501	76.3333	383.954	83.5	2556.1	11.6667	553.32	79.8333			416.016	54	586.763	45.6667						438.374	89.8333												1.27282	2.3375	1.80401		36.0586	69.0564	55.2912
654.799	22.3333	3133.77	11.8333	1278.48	38.6667	1264.9	29.1667		382.542	76.5	396.177	83.6667	2354.75	11.8333	549.734	80			414.987	54.1667	715.089	45.8333						456.291	90												2.11496	4.51785	2.30354		31.9429	42.9027	45.8835
769.098	22.5	3588.5	12	1340.81	38.8333	1180.25	29.3333		374.061	76.6667	412.433	83.8333	2246.5	12	537.795	80.1667			431.897	54.3333	817.837	46						452.11	90.1667												1.60716	3.77573	2.89812		75.9957	79.5563	53.8875
826.727	22.6667	3251.95	12.1667	1290.81	39	1258.55	29.5		408.707	76.8333	402.266	84	2345.78	12.1667	555.58	80.3333			413.714	54.5	861.878	46.1667						520.118	90.3333												3.73722	2.99098	3.43829		27.4673	62.9694	36.1488
929.945	22.8333	3056.27	12.3333	1262.78	39.1667	1169.39	29.6667		412.867	77	422.964	84.1667	1943.71	12.3333	514.384	80.5			441.251	54.6667	888.715	46.3333						498.244	90.5												3.35425	2.18978	2.21784		39.6625	19.3714	41.9338
771.665	23	3149.17	12.5	1259.85	39.3333	1211.08	29.8333		403.599	77.1667	423.127	84.3333	2208	12.5	512.804	80.6667			458.356	54.8333	751.439	46.5						622.118	90.6667												2.98907	1.85651	3.87923		32.4256	68.6705	31.7535
768.497	23.1667	3550.63	12.6667	1342.07	39.5	1323.28	30		423.343	77.3333	408.642	84.5	2319.62	12.6667	513.658	80.8333			426.321	55	895.646	46.6667																			4.44004	2.05082	1.6576		32.6722	57.056	70.2606
796.366	23.3333	3686.29	12.8333	1431.98	39.6667	1188.42	30.1667		430.326	77.5	383.962	84.6667	2283.7	12.8333	481.731	81			432.021	55.1667	930.917	46.8333																			2.52148	2.12347	2.39844		61.2879	74.2302	20.0827
899.586	23.5	4144.93	13	1341.18	39.8333	1321.85	30.3333		417.09	77.6667	386.187	84.8333	2158.4	13	411.781	81.1667			415.961	55.3333	976.461	47																			1.96285	5.31395	1.92424		14.9247	67.3834	19.0521
793.827	23.6667	4544.38	13.1667	1128.64	40	1419.23	30.5		451.154	77.8333	413.528	85	2290.58	13.1667	420.242	81.3333			426.18	55.5	908.28	47.1667																			2.40115	2.28816	4.06023		39.7635	85.2452	40.1653
631.203	23.8333	3950.42	13.3333	1275.31	40.1667	1457.95	30.6667		471.146	78	367.582	85.1667	2263.58	13.3333	504.946	81.5			402.313	55.6667	824.622	47.3333																			1.39035	4.57117	1.756		10.5103	57.2022	37.8919
655.354	24	4269.7	13.5	1084.64	40.3333	1398.03	30.8333		498.543	78.1667	416.928	85.3333	2319.35	13.5	520.803	81.6667			431.96	55.8333	526.543	47.5																			1.6914	4.55009	1.8312		51.3084	45.6402	19.8808
540.613	24.1667	4102.24	13.6667	1139.46	40.5	1533.18	31		465.187	78.3333	385.492	85.5	2347.88	13.6667	527.534	81.8333			442.574	56	624.868	47.6667																			1.67729	4.63853	3.18854		27.4673	23.3388	61.4289
622.005	24.3333	3698.12	13.8333	1155.75	40.6667	1495.83	31.1667		494.445	78.5	355.036	85.6667	1923.57	13.8333	522.918	82			420.256	56.1667	610.759	47.8333																			2.97574	2.1244	2.84378		57.4345	35.0927	21.653
827.215	24.5	3564.57	14	1209.06	40.8333	1632.14	31.3333		491.672	78.6667	346.522	85.8333	2193.45	14	509.606	82.1667			411.209	56.3333	617.636	48																			2.82094	1.92997	2.06227		71.9502	90.5872	56.5257
918.602	24.6667	3197.52	14.1667	1460.2	41	1455.54	31.5		487.476	78.8333	382.866	86	2339.31	14.1667	514.1	82.3333			448.338	56.5	604.291	48.1667																			1.4392	3.514	3.18286		13.2881	44.0679	22.8978
659.076	24.8333	3542.08	14.3333	1219	41.1667	1322.15	31.6667		479.469	79	369.302	86.1667	2191.43	14.3333	561.258	82.5			438.68	56.6667	647.746	48.3333																			2.12266	1.71564	3.38127		31.2919	80.1124	44.8163
675.919	25	2670.08	14.5	1031.38	41.3333	1116.59	31.8333		439.645	79.1667	367.305	86.3333	2443.23	14.5	567.098	82.6667			471.597	56.8333	700.812	48.5																			1.97205	1.90952	3.11683		42.1161	22.0339	73.2949
703.985	25.1667	2998.17	14.6667	983.993	41.5	1286.94	32		430.802	79.3333	381.42	86.5	2398.01	14.6667	555.861	82.8333			450.963	57	749.773	48.6667																			2.8854	3.22356	2.40793		8.95884	29.6467	61.044
620.264	25.3333	2787.33	14.8333	1068.11	41.6667	1199.45	32.1667		447.907	79.5	360.853	86.6667	2243.67	14.8333	552.297	83			411.66	57.1667	750.563	48.8333																			2.03185	2.57604	2.09429		24.3707	57.1373	37.7853
594.287	25.5	2826.94	15	1538.99	41.8333	1270.15	32.3333		440.901	79.6667	381.396	86.8333	2234.69	15	492.532	83.1667			441.037	57.3333	751.659	49																			2.11487	1.82387	2.7741		40.9567	60.5387	80.6313
437.126	25.6667	2781.38	15.1667	1686.35	42	1353.42	32.5		465.649	79.8333	347.588	87	2118.29	15.1667	490.508	83.3333			454.742	57.5	648.926	49.1667																			1.94361	4.35902	1.87077		32.3016	41.1785	40.2656
597.249	25.8333	3180.9	15.3333	1654.4	42.1667	1414.14	32.6667		459.374	80	315.315	87.1667	2228	15.3333	498.136	83.5			476.197	57.6667	717.993	49.3333																			1.61559	2.64338	3.38924		18.1403	66.9022	86.0514
742.833	26	3124.34	15.5	1499.02	42.3333	1406.66	32.8333		487.275	80.1667	324.324	87.3333	2192.46	15.5	510.82	83.6667			457.05	57.8333	804.693	49.5																			4.10668	2.05422	1.67607		37.5845	66.7259	39.964
698.109	26.1667	3554.68	15.6667	1393.81	42.5	1459.82	33		505.096	80.3333	328.396	87.5	2220.89	15.6667	486.4	83.8333			516.237	58	1054.48	49.6667																			1.84016	3.75908	2.38558		52.3153	103.692	23.2471
616.057	26.3333	4376.16	15.8333	1225.57	42.6667	1457.62	33.1667		514.379	80.5	360.5	87.6667	2173.83	15.8333	457.619	84			496.727	58.1667	1066.97	49.8333																			5.30674	2.12893	1.35797		37.3703	37.062	65.1136
397.851	26.5	3387.79	16	1299.05	42.8333	1485.79	33.3333		542.206	80.6667	355.282	87.8333	1983.59	16	454.417	84.1667			505.291	58.3333	1113.31	50																			1.63199	3.21103	1.90686		76.1238	56.8567	30.2638
407.952	26.6667	3443.86	16.1667	1093.8	43	1441.77	33.5		584.269	80.8333	362.873	88	2073.75	16.1667	485.745	84.3333			474.555	58.5	1181.31	50.1667																			3.00516	4.05358	3.32745		44.7045	27.7432	71.9465
589.637	26.8333	3662.63	16.3333	994.79	43.1667	1183.41	33.6667		601.683	81	341.825	88.1667	1931.72	16.3333	479.623	84.5			474.827	58.6667	1136.86	50.3333																			2.35988	2.91454	3.50234		38.6374	110.706	60.5152
484.552	27	2968.94	16.5	813.514	43.3333	1388.11	33.8333		565.022	81.1667	292.885	88.3333	2067.12	16.5	487.847	84.6667			437.213	58.8333	1191.14	50.5																			3.18033	3.18206	1.72268		14.4457	46.5194	77.7177
559.374	27.1667	3812.23	16.6667	741.726	43.5	1392.88	34		525.554	81.3333	274.732	88.5	2111.24	16.6667	420.858	84.8333			422.996	59	1071.8	50.6667																			3.24761	1.84693	2.07857		45.7691	20.6224	15.5776
663.566	27.3333	4189.78	16.8333	870.627	43.6667	1392.55	34.1667		549.952	81.5	282.679	88.6667	2215.13	16.8333	473.637	85			426.698	59.1667	1392.29	50.8333																			2.11902	3.92689	3.00565		70.4421	12.2515	104.446
485.392	27.5	3919.88	17	1115.12	43.8333	1462.72	34.3333		570.995	81.6667	262.589	88.8333	2150.65	17	412.445	85.1667			435.342	59.3333	1191.17	51																			2.77185	1.82662	2.95484		64.1857	25.9894	31.8811
452.05	27.6667	3233.55	17.1667	1094.39	44	1636.63	34.5		569.135	81.8333	261.934	89	2121.35	17.1667	488.964	85.3333			441.234	59.5	1001.61	51.1667																			1.28726	3.12245	2.10207		12.9826	10.0914	102.051
483.891	27.8333	2699.47	17.3333	1419.59	44.1667	1514.36	34.6667		600.818	82	267.312	89.1667	2037.66	17.3333	523.057	85.5			425.564	59.6667	1163.8	51.3333																			4.26572	2.78269	2.04606		60.1645	42.145	71.7327
573.296	28	2046.87	17.5	1526.31	44.3333	1506.12	34.8333		582.831	82.1667	257.024	89.3333	2105.34	17.5	518.109	85.6667			453.785	59.8333	1101.9	51.5																			1.84994	2.11802	3.47032		72.782	18.531	103.319
547.028	28.1667	2064.17	17.6667	1452.09	44.5	1389.04	35		514.166	82.3333	249.572	89.5	1868.22	17.6667	501.81	85.8333			527.261	60	737.889	51.6667																			3.8037	4.0164	2.05832		27.9022	47.3427	40.9388
635.219	28.3333	2278.94	17.8333	1337.5	44.6667	1402.19	35.1667		515.942	82.5	247.65	89.6667	2061.33	17.8333	490.11	86			547.456	60.1667	752.807	51.8333																			3.7776	2.12812	2.03681		12.0195	46.3011	49.356
570.807	28.5	2279.54	18	1391.04	44.8333	1231.26	35.3333		496.067	82.6667	270.258	89.8333	1798.59	18	504.83	86.1667			525.349	60.3333	994.871	52																			4.3572	3.72954	2.58465		46.0314	35.6426	22.3848
503.252	28.6667	3044.96	18.1667	1327.83	45	1268.14	35.5		537.34	82.8333	269.697	90	2036.13	18.1667	459.961	86.3333			579.292	60.5	897.1	52.1667																			2.60395	2.27244	3.0017		40.5629	38.1531	83.1812
518.591	28.8333	2936.12	18.3333	1542.05	45.1667	1389.84	35.6667		517.628	83	273.553	90.1667	2089.38	18.3333	493.845	86.5			595.407	60.6667	827.458	52.3333																			2.94722	2.10352	2.61729		40.4132	24.5006	38.1789
494.586	29	3392.06	18.5	1294.81	45.3333	1391.03	35.8333		515.296	83.1667	276.645	90.3333	2066.05	18.5	458.515	86.6667			587.741	60.8333	876.893	52.5																			1.62088	2.73812	2.6533		47.0475	40.9012	21.9585
482.559	29.1667	2860.9	18.6667	1268.9	45.5	1352.48	36		570.024	83.3333	284.992	90.5	2040.64	18.6667	441.233	86.8333			612.651	61	634.443	52.6667																			3.53274	1.6359	1.53468		63.9162	14.3754	68.9862
481.106	29.3333	2862.17	18.8333	1268.43	45.6667	1338.94	36.1667		575.951	83.5	306.193	90.6667	2015.75	18.8333	433.712	87			609.126	61.1667	911.199	52.8333																			1.73524	1.7813	1.95872		77.1189	28.493	53.1337
396.541	29.5	3025.97	19	1248.02	45.8333	1247.25	36.3333		586.22	83.6667			1657.23	19	471.468	87.1667			624.839	61.3333	912.937	53																			3.31037	2.83689	1.48402		52.9255	9.66882	36.3713
508.852	29.6667	2908.83	19.1667	1500.44	46	1336.74	36.5		585.416	83.8333			1943.49	19.1667	435.183	87.3333			582.448	61.5	885	53.1667																			1.52274	1.61427	1.88997		45.7691	7.35687	71.5687
516.831	29.8333	3083.04	19.3333	1447.45	46.1667	1435.72	36.6667		537.034	84			1992.73	19.3333	485.021	87.5			575.127	61.6667	676.243	53.3333																			1.45925	2.75271	3.85445		30.644	33.6404	76.0494
552.75	30	2573.56	19.5	1399.52	46.3333	1587.34	36.8333		626.622	84.1667			2098.63	19.5	445.346	87.6667			606.542	61.8333	689.198	53.5																			2.24544	4.51405	1.81651		56.3055	34.3711	30.2365
583.033	30.1667	2662.39	19.6667	1318.99	46.5	1615.14	37		602.256	84.3333			1947.37	19.6667	428.854	87.8333			543.342	62	772.046	53.6667																			3.1109	2.0095	3.23962		57.5741	40.1023	23.5272
536.178	30.3333	2907.25	19.8333	981.484	46.6667	1920.04	37.1667		529.257	84.5			1752.26	19.8333	454.59	88			599.019	62.1667	702.571	53.8333																			1.83408	4.05911	2.45076		38.0091	39.2349	68.3685
630.433	30.5	3177.68	20	930.808	46.8333	1801.83	37.3333		535.104	84.6667			1919.44	20	409.652	88.1667			606.88	62.3333	789.201	54																			1.71381	6.27537	2.57353		44.4344	38.4729	88.2958
624.542	30.6667	2768.37	20.1667	824.045	47	2049.97	37.5		523.449	84.8333			1904.51	20.1667	420.294	88.3333			542.652	62.5	891.207	54.1667																			1.35919	4.3884	2.2132		55.0805	24.3324	46.3209
547.774	30.8333	3206.69	20.3333	868.941	47.1667	1801.89	37.6667		490.625	85			1881.45	20.3333	491.331	88.5			500.507	62.6667	980.339	54.3333																			2.58291	2.2439	3.11145		46.2054	12.8755	37.7864
716.403	31	3672.29	20.5	879.557	47.3333	1883.38	37.8333		512.025	85.1667			1880.39	20.5	445.839	88.6667			523.063	62.8333	972.637	54.5																			2.50887	2.61179	1.59676		36.2805	38.6265	72.5687
678.422	31.1667	3462.19	20.6667	892.691	47.5	1808.87	38		518.667	85.3333			1780.43	20.6667	403.776	88.8333			535.643	63	953.172	54.6667																			1.58611	1.92248	2.54761		37.6911	45.3915	43.908
638.978	31.3333	3591.37	20.8333	951.072	47.6667	1454.5	38.1667		550.78	85.5			1910.51	20.8333	438.385	89			496.552	63.1667	944.265	54.8333																			2.97818	3.00991	1.82097		19.0046	59.6851	58.9268
445.274	31.5	3392.29	21	897.016	47.8333	1492.51	38.3333		582.856	85.6667			1947.3	21	453.581	89.1667			528.043	63.3333	994.608	55																			2.06733	1.9685	4.21921		38.5334	36.7936	46.9821
429.657	31.6667	3202.72	21.1667	960.981	48	1781.57	38.5		529.455	85.8333			1969.29	21.1667	480.837	89.3333			510.513	63.5	942.681	55.1667																			1.92784	2.21476	3.86224		36.9383	29.4876	54.2604
747.949	31.8333	3240.37	21.3333	912.521	48.1667	1687.56	38.6667		665.719	86			2021.24	21.3333	467.336	89.5			497.169	63.6667	894.015	55.3333																			3.20968	3.08418	2.03909		32.1771	52.2155	92.5547
711.717	32	2600.6	21.5	950.385	48.3333	1909.15	38.8333		612.58	86.1667			1948.72	21.5	446.952	89.6667			528.397	63.8333	871.678	55.5																			4.65889	4.58317	2.10806		57.9215	25.609	48.615
855.349	32.1667	2492.76	21.6667	1099.92	48.5	1880.04	39		645.806	86.3333			1930.3	21.6667	443.248	89.8333			549.099	64	881.453	55.6667																			2.69719	2.44037	2.80773		26.8765	44.74	43.8152
706.214	32.3333	3141.46	21.8333	1019.18	48.6667	1825.64	39.1667		642.888	86.5			1856.53	21.8333	446.943	90			528.101	64.1667	686.996	55.8333																			2.5232	3.47461	1.93668		28.6122	27.0763	48.0308
922.852	32.5	4355.61	22	1038.52	48.8333	1943.49	39.3333		568.509	86.6667			1908.95	22	466.499	90.1667			622.075	64.3333	731.004	56																			3.02477	2.86213	2.59845		53.9766	19.0815	38.6298
801.452	32.6667	4242.41	22.1667	1140.41	49	2024.28	39.5		609.458	86.8333			2004.19	22.1667	439.721	90.3333			592.26	64.5	741.027	56.1667																			1.75591	2.88137	3.64318		48.9058	87.4313	66.7818
922.145	32.8333	4353.78	22.3333	1267.06	49.1667	2125.42	39.6667		619.337	87			1918.59	22.3333	468.11	90.5			673.629	64.6667	821.351	56.3333																			2.76664	2.34614	1.22696		42.8716	42.4027	32.2973
735.318	33	3826.17	22.5	1110.74	49.3333	2155.28	39.8333		582.183	87.1667			1926.22	22.5	429.852	90.6667			701.562	64.8333	905.055	56.5																			2.21315	2.14117	2.79461		35.9472	61.0708	61.8823
992.302	33.1667	3025.03	22.6667	1103.79	49.5	2201.2	40		585.475	87.3333			1559.25	22.6667					697.969	65	792.033	56.6667																			2.87849	2.67745	1.71478		41.3468	49.2516	107.43
913.853	33.3333	3346.66	22.8333	1100.31	49.6667	2157.05	40.1667		537.397	87.5			1475.62	22.8333					595.689	65.1667	807.784	56.8333																			3.72273	2.60696	2.28443		15.2564	25.3767	34.3173
962.675	33.5	3456.11	23	1127.54	49.8333	1896.5	40.3333		539.105	87.6667			1640.46	23					569.67	65.3333	902.961	57																			2.09631	1.84482	1.7337		39.4596	51.7192	32.4056
1043.29	33.6667	2896.98	23.1667	1267.22	50	1759.34	40.5		512.829	87.8333			1705.53	23.1667					613.106	65.5	866.721	57.1667																			2.40612	2.68852	2.06921		45.7691	40.4459	53.0578
1033.12	33.8333	3072.62	23.3333	1091.18	50.1667	1817.96	40.6667		467.405	88			1681.62	23.3333					567.309	65.6667	962.285	57.3333																			2.17532	3.02313	4.5263		36.391	25.1737	41.4843
1053.84	34	3087.26	23.5	1148.38	50.3333	1806.76	40.8333		441.729	88.1667			1646.23	23.5					599.008	65.8333	901.682	57.5																			4.22303	3.01709	3.78445		56.9763	79.8835	41.2261
898.095	34.1667	3048.35	23.6667	935.612	50.5	1903.3	41		449.486	88.3333			1731.82	23.6667					606.68	66	852.985	57.6667																			4.71978	3.63448	2.66721		32.1771	55.7025	28.1184
938.564	34.3333	3513.62	23.8333	1261.33	50.6667	1790.85	41.1667		412.115	88.5			1671.11	23.8333					635.221	66.1667	904.328	57.8333																			1.66242	4.35865	1.72346		42.1161	20.5705	33.1212
930.325	34.5	3947.9	24	1362.72	50.8333	1831.43	41.3333		465.092	88.6667			1357.04	24					656.974	66.3333	1017.63	58																			4.93661	1.52178	2.08062		39.5612	58.6036	39.863
1169.74	34.6667	4039.52	24.1667	1177.83	51	1838.03	41.5		472.474	88.8333			1642.55	24.1667					633.552	66.5	1413.8	58.1667																			1.28615	2.07442	2.24144		62.8858	30.8957	26.9437
1172.35	34.8333	3782.17	24.3333	900.847	51.1667	1898.34	41.6667		471.7	89			1843.96	24.3333					595.96	66.6667	1558.09	58.3333																			3.65069	2.71452	2.41938		24.2055	55.2767	18.1856
965.446	35	3654.02	24.5	978.984	51.3333	1992.97	41.8333		468.77	89.1667			1825.73	24.5					573.444	66.8333	1320.85	58.5																			1.46444	2.37318	2.04816		23.0157	39.3062	45.9713
899.903	35.1667	3068.52	24.6667	1052.15	51.5	1985.7	42		482.374	89.3333			1660.77	24.6667					571.757	67	1120.88	58.6667																			2.01676	2.14455	3.79468		46.2054	20.9263	42.0193
961.587	35.3333	2697.23	24.8333	891.375	51.6667	1930.34	42.1667		454.138	89.5			1560.15	24.8333					529.563	67.1667	712.103	58.8333																			4.93646	1.50448	2.30065		22.8407	41.6758	40.5209
1134.74	35.5	2972.45	25	1083.49	51.8333	1989.1	42.3333		489.544	89.6667			1633.64	25					578.318	67.3333	881.91	59																			1.59073	3.85518	1.76516		11.6809	26.5598	37.0549
971.85	35.6667	3182.34	25.1667	1053.25	52	1631	42.5		513.31	89.8333			1542.88	25.1667					526.454	67.5	899.703	59.1667																			2.04012	2.11992	3.48514		26.2725	48.8421	15.1025
1204.95	35.8333	4175.38	25.3333	1463.98	52.1667	1808.77	42.6667		477.163	90			1543.14	25.3333					568.829	67.6667	829.005	59.3333																			2.03386	2.00636	1.72659		15.2564	30.8957	44.4549
923.303	36	3899.77	25.5	1343.93	52.3333	1781.05	42.8333		481.291	90.1667			1523.97	25.5					521.438	67.8333	1048.82	59.5																			3.2344	3.18333	1.69593		4.00652	47.0024	17.5077
798.246	36.1667	3732.25	25.6667	1017.16	52.5	1753.44	43		506.116	90.3333			1447.97	25.6667					570.273	68	906	59.6667																			1.4162	3.71831	4.54547		57.0137	87.2171	29.3695
853.458	36.3333	3764.78	25.8333	1013.08	52.6667	1614.72	43.1667		513.721	90.5			1692.24	25.8333					741.721	68.1667	1009.33	59.8333																			3.26696	4.14539	2.37451		20.6248	27.2521	29.0793
944.443	36.5	3603.71	26	996.077	52.8333	1496.47	43.3333		516.211	90.6667			1567.87	26					747.022	68.3333	1068	60																			2.5101	3.59658	3.81319		8.95884	39.0106	27.1207
814.941	36.6667	3052.12	26.1667	1061.15	53	1401.74	43.5						1501.94	26.1667					747.845	68.5	1057.88	60.1667																			1.76856	3.6884	3.94679		16.9982	57.0723	20.1042
758.482	36.8333	3309.26	26.3333	941.154	53.1667	1477.64	43.6667						1569.24	26.3333					714.478	68.6667	1122.89	60.3333																			2.17787	1.88505	1.46715		54.715	40.2952	36.8283
942.787	37	3144.9	26.5	992.029	53.3333	1515.19	43.8333						1417.19	26.5					697.215	68.8333	1308.95	60.5																			3.14283	2.05321	1.44071		29.1679	30.2519	22.3631
958.52	37.1667	3555.52	26.6667	1122.52	53.5	1514.36	44						1279.56	26.6667					673.911	69	1117.3	60.6667																			1.93663	2.63424	2.73593		16.2745	63.2068	93.8099
992.941	37.3333	3183.9	26.8333	929.026	53.6667	1406.96	44.1667						1159.13	26.8333					675.274	69.1667	1018.41	60.8333																			1.66122	4.00372	2.10723		92.3239	15.1507	53.4365
803.131	37.5	3689.29	27	1016.56	53.8333	1571.17	44.3333						1148.82	27					658.312	69.3333	1227.09	61																			2.44497	3.9984	1.29966		26.8765	45.405	24.266
785.444	37.6667	3781.74	27.1667	1034.08	54	1548.2	44.5						1259.97	27.1667					673.178	69.5	1159.95	61.1667																			2.32227	1.81587	2.36912		40.0652	59.3959	30.1909
1074.81	37.8333	3678.12	27.3333	1019.24	54.1667	1529.85	44.6667						1303.89	27.3333					723.886	69.6667	1095.88	61.3333																			2.06933	2.02846	2.41908		35.0427	61.3919	53.4365
1121.25	38	2909.84	27.5	1028.91	54.3333	1452.13	44.8333						1356.67	27.5					702.217	69.8333	961.641	61.5																			1.35723	3.67613	2.0845		34.5816	114.188	91.3706
1005.78	38.1667	3441.45	27.6667	1061.86	54.5	1766.75	45						1141.78	27.6667					661.172	70	1067.5	61.6667																			2.28768	5.22254	2.9896		70.5989	13.6738	55.8624
984.652	38.3333	3584.73	27.8333	963.975	54.6667	1382.46	45.1667						1518.16	27.8333					661.455	70.1667	873.338	61.8333																			2.87634	3.26832	2.33643		24.0391	36.3808	84.2465
958.126	38.5	3285.23	28	1091.15	54.8333	1176.19	45.3333						1570.31	28					658.835	70.3333	1022.09	62																			1.96632	3.801	5.17154		48.4937	26.8024	47.9606
936.066	38.6667	3372.37	28.1667	1182.24	55	1266.22	45.5						1294.88	28.1667					687.428	70.5	902.292	62.1667																			3.18095	3.49963	2.59902		70.3141	29.2598	41.6195
946.98	38.8333	3645.15	28.3333	1215.11	55.1667	1352.87	45.6667						1319.85	28.3333					687.406	70.6667	1033.57	62.3333																			4.38017	2.12093	3.05602		12.3489	36.6695	60.8475
1001.01	39	2545.09	28.5	1193.18	55.3333	1350.63	45.8333						1434.25	28.5					662.903	70.8333	973.121	62.5																			1.75943	1.34787	4.54256		56.3767	60.0255	21.2535
1205.5	39.1667	2698.54	28.6667	1452.82	55.5	1383.88	46						1381.68	28.6667					648.974	71	1210.32	62.6667																			3.29363	2.11925	1.69464		14.4457	48.65	17.5077
979.169	39.3333	3112.13	28.8333	1248.63	55.6667	1561.37	46.1667						1276.76	28.8333					646.511	71.1667	1015.25	62.8333																			1.26327	1.72163	3.56612		67.2212	128.415	48.8632
1109.88	39.5	2705.64	29	1261.22	55.8333	1382.6	46.3333						1427.63	29					626.683	71.3333	994.64	63																			1.32639	3.93122	2.97185		31.4199	67.1315	12.7014
1079.07	39.6667	3264.24	29.1667	1271.37	56	1378.87	46.5						1430.88	29.1667					630.423	71.5	942.456	63.1667																			5.41413	3.34859	1.94102		35.8354	61.921	14.4818
1215.29	39.8333	3535.26	29.3333	1467.75	56.1667	1537	46.6667						1366.2	29.3333					640.651	71.6667	900.482	63.3333																			3.96039	2.31059	2.48068		51.698	56.2036	52.1376
1229.77	40	3381.51	29.5	1545.64	56.3333	1452.35	46.8333						1460.08	29.5					606.133	71.8333	914.366	63.5																			1.97802	2.28283	1.67087		77.1189	48.8503	31.8802
1277.28	40.1667	3548.56	29.6667	1749.31	56.5	1182.74	47						1331.17	29.6667					632.001	72	939.681	63.6667																			1.3545	2.18412	2.32713		90.7456	42.6098	17.2758
1375.94	40.3333	3374.74	29.8333	1726.74	56.6667	1303.19	47.1667						1487.17	29.8333					612.532	72.1667	985.052	63.8333																			1.84923	3.49696	2.76188		13.879	32.3733	6.3507
1265.76	40.5	3812.55	30	1664.07	56.8333	1332.38	47.3333						1838.58	30					615.391	72.3333	935.722	64																			1.42872	2.14676	2.50028		81.3727	38.2274	62.0941
1459.27	40.6667	3473.81	30.1667	1505.39	57	1204.63	47.5						1596.19	30.1667					579.509	72.5	999.731	64.1667																			2.04602	3.06168	2.90821		34.3487	28.5792	53.7995
1348.56	40.8333	3496.74	30.3333	1649.27	57.1667	1165.2	47.6667						1489.03	30.3333					557.875	72.6667	1055.87	64.3333																			4.58132	3.45127	1.7398		49.7196	20.9263	31.7593
1240.18	41	3642.88	30.5	1768.73	57.3333	1360.77	47.8333						1233.78	30.5					560.219	72.8333	1118.98	64.5																			1.58233	1.98178	3.11854		44.1626	23.9845	33.4568
1269.22	41.1667	3740.14	30.6667	1467.89	57.5	1289.3	48						1274.58	30.6667					556.945	73	983.949	64.6667																			2.05034	2.58863	2.01959		29.3051	13.5728	45.863
1427.05	41.3333	3684.02	30.8333	1776.79	57.6667	1253.52	48.1667						1421.42	30.8333					551.892	73.1667	974.145	64.8333																			1.30763	5.04207	2.4484		65.5895	31.6569	24.0444
1213.5	41.5	3304.29	31	1709.07	57.8333	1314.41	48.3333						1174.91	31					510.252	73.3333	974.825	65																			3.17793	2.50459	2.4426		73.2765	76.4907	45.7959
1194.12	41.6667	3277.78	31.1667	1851.74	58	1362.76	48.5						1234.99	31.1667					544.235	73.5	936.061	65.1667																			2.42138	4.80748	2.6865		29.5778	36.939	37.4372
1282.37	41.8333	3350.7	31.3333	1828.81	58.1667	1186.48	48.6667						1227.6	31.3333					540.96	73.6667	1022.65	65.3333																			2.15684	2.53579	1.86337		34.8123	46.8529	44.7262
1240.37	42	2789.38	31.5	1999.86	58.3333	1460.76	48.8333						1337.03	31.5					563.087	73.8333	966.561	65.5																			3.48418	3.48192	7.30028		46.4652	92.6029	30.1909
1142.27	42.1667	3125.92	31.6667	1803.88	58.5	1286.83	49						1322.93	31.6667					552.907	74	789.063	65.6667																			2.12579	3.26072	2.71588		32.4256	2.79717	41.0613
1229.23	42.3333	3233.32	31.8333	1843.79	58.6667	1383.06	49.1667						1466.04	31.8333					567.064	74.1667	856.701	65.8333																			2.57242	5.19002	1.87293		48.5764	42.0507	69.9346
1241.98	42.5	2918.7	32	1666.74	58.8333	1280.02	49.3333						1420.06	32					593.087	74.3333	832.806	66																			1.39885	3.5944	1.35122		11.504	37.214	81.264
1299.29	42.6667	3373.26	32.1667	1855.43	59	1130.67	49.5						1649.35	32.1667					584.067	74.5	779.84	66.1667																			3.83039	2.54259	1.75865		29.9356	45.2762	91.0326
1188.8	42.8333	3632.81	32.3333	1604.8	59.1667	1177.1	49.6667						1837.28	32.3333					547.46	74.6667	952.823	66.3333																			2.1345	2.17991	3.37491		21.4698	48.2056	48.9347
1412.64	43	2980.43	32.5	1734.88	59.3333	1307.36	49.8333						1601.76	32.5					537.15	74.8333	929.719	66.5																			1.83804	4.19173	3.0655		41.8251	45.1897	36.0111
1513.08	43.1667	3048.51	32.6667	1974.12	59.5	1076.42	50						1662.65	32.6667					549.95	75	766.55	66.6667																			1.78627	2.25527	2.59033		34.865	34.1439	87.616
1344.04	43.3333	2964.62	32.8333	1746.7	59.6667	1000.41	50.1667						1662.02	32.8333					515.523	75.1667	812.341	66.8333																			1.70724	2.10178	4.46864		18.3288	21.8466	52.3842
1311.97	43.5	2727.2	33	1816.16	59.8333	1083.1	50.3333						1669.24	33					619.567	75.3333	623.477	67																			1.92461	4.37971	2.05206		22.5612	30.7689	26.762
1232.22	43.6667	3090.22	33.1667	1858.64	60	1004.45	50.5						1895.34	33.1667					677.766	75.5	516.643	67.1667																			1.7602	3.00421	2.8772		36.2386	5.59435	76.8548
1118.1	43.8333	3016.26	33.3333	2002.33	60.1667	1008.33	50.6667						1716.29	33.3333					566.474	75.6667	370.802	67.3333																			4.31349	2.61987	2.40322		45.6829	22.7243	114.248
1157.87	44	2794.59	33.5	1508.45	60.3333	896.155	50.8333						1654.26	33.5					633.134	75.8333	350.562	67.5																			2.58345	3.32968	2.76404		27.9977	23.2351	57.9284
1155.47	44.1667	2770.85	33.6667	1940.63	60.5	876.236	51						1634.93	33.6667					635.482	76	363.269	67.6667																			1.79781	3.45616	2.89538		30.4367	28.1112	33.8039
1098.36	44.3333	3331.99	33.8333	1765.97	60.6667	835.577	51.1667						1807.45	33.8333					649.048	76.1667	288.468	67.8333																			2.26257	2.23779	1.27061		112.399	62.6092	90.5101
1015.14	44.5	3324.58	34	1718.68	60.8333	919.039	51.3333						1114.26	34					679.323	76.3333	311.566	68																			2.50706	3.79352	2.36232		27.2608	32.0151	39.7147
1069.09	44.6667	2834.58	34.1667	1834.11	61	873.632	51.5						1258.06	34.1667					653.04	76.5	347.036	68.1667																			2.552	1.25794	2.56746		64.1309	35.4922	27.5721
1323.56	44.8333	3043.66	34.3333	1768.18	61.1667	865.246	51.6667						1281.41	34.3333					655.003	76.6667	355.032	68.3333																			1.48539	2.31634	2.6174		57.6084	63.805	43.3113
1156.54	45	2819.98	34.5	1748	61.3333	939.114	51.8333						1290.43	34.5					665.289	76.8333	369.411	68.5																			1.55911	1.44183	1.78675		92.0872	10.4661	66.95
1388.02	45.1667	3194.22	34.6667	1834.75	61.5	953.335	52						1588.56	34.6667					608.515	77	391.837	68.6667																			1.6428	2.94554	2.45095		56.8971	44.1387	35.2033
1098.9	45.3333	2743.62	34.8333	1878.66	61.6667	1002.75	52.1667						1450.02	34.8333					545.755	77.1667	392.586	68.8333																			1.73897	2.70584	3.38941		10.5821	37.4236	35.2033
1252.48	45.5	2791.04	35	1667.87	61.8333	989.367	52.3333						1239.78	35					472.08	77.3333	391.798	69																			2.51877	2.89403	2.80122		40.7853	35.4922	58.8244
1222.21	45.6667	2368.43	35.1667	1780.35	62	958.56	52.5						1244.78	35.1667					545.216	77.5	393.025	69.1667																			5.14734	2.49301	2.03194		24.2856	15.8232	107.797
1144.06	45.8333	2554.63	35.3333	1845.35	62.1667	899.052	52.6667						1221.76	35.3333					514.317	77.6667	368.416	69.3333																			1.4308	1.75638	3.02067		27.3361	57.3932	18.1642
1016.74	46	2895.14	35.5	1597	62.3333	1078.75	52.8333						1293.59	35.5					466.315	77.8333	364.855	69.5																			3.35386	3.00509	2.52456		15.6915	44.2272	88.2445
1255.26	46.1667	3136.16	35.6667	1741.89	62.5	973.964	53						1394.89	35.6667					508.001	78	375.909	69.6667																			3.20083	2.56313	3.25212		12.0837	54.2392	7.42247
1282.46	46.3333	2825.95	35.8333	1836.32	62.6667	974.706	53.1667						1322.47	35.8333					505.427	78.1667	414.201	69.8333																			1.84097	3.16641	1.43794		27.5448	31.4726	113.558
1173.99	46.5	3023.36	36	1716.88	62.8333	982.913	53.3333						1260.98	36					508.677	78.3333	410.745	70																			1.6347	3.49135	1.42189		47.4079	32.3588	33.2035
1369.12	46.6667	2874.99	36.1667	1762.81	63	1032.03	53.5						1286.95	36.1667					463.978	78.5	438.284	70.1667																			2.02771	4.32671	1.75375		48.9237	40.4383	25.5309
1008.08	46.8333	3010.37	36.3333	1614.87	63.1667	959.637	53.6667						1362.25	36.3333					482.856	78.6667	447.437	70.3333																			2.37531	2.10937	1.68714		9.11203	32.7401	19.2399
1053.99	47	2944.41	36.5	1789.04	63.3333	1067.9	53.8333						1346.69	36.5					466.125	78.8333	437.437	70.5																			4.00911	4.04774	1.99706		39.9341	17.9109	55.6613
1075.55	47.1667	2820.38	36.6667	1857.04	63.5	1070.15	54						1208.91	36.6667					447.202	79	499.905	70.6667																			2.43024	1.7521	2.21337		54.829	67.3068	24.4028
1118.99	47.3333	2830.02	36.8333	1870.38	63.6667	1093.84	54.1667						1210.95	36.8333					444.292	79.1667	513.559	70.8333																			2.34758	4.61201	2.09287		28.1615	16.783	76.6976
1235.2	47.5	2937.34	37	1772.54	63.8333	1103.4	54.3333						1269.98	37					438.524	79.3333	519.505	71																			3.26058	3.09057	1.73971		26.6814	40.7275	17.9413
1124.94	47.6667	3224.34	37.1667	1896.13	64	1090.63	54.5						1387.48	37.1667					426.384	79.5	499.939	71.1667																			1.47509	2.94582	2.76441		38.908	38.4548	96.5562
1209.63	47.8333	3064.44	37.3333	1842.91	64.1667	965.136	54.6667						1333.6	37.3333					441.997	79.6667	473.144	71.3333																			1.91045	3.39149	2.81288		45.4278	40.147	67.9398
806.112	48	2978.29	37.5	1775.85	64.3333	1197.47	54.8333						1300.02	37.5					431.136	79.8333	470.167	71.5																			1.58176	1.76409	5.18845		31.1041	43.5138	120.506
929.699	48.1667	2793.56	37.6667	1821.68	64.5	1201	55						1407.05	37.6667					408.984	80	462.919	71.6667																			1.48322	5.27637	2.00942		43.7498	36.5778	16.7825
786.791	48.3333	3228.78	37.8333	1922.39	64.6667	1071.12	55.1667						1390.65	37.8333					477.696	80.1667	330.466	71.8333																			1.68722	2.58195	1.62479		32.5795	48.9306	35.9945
907.704	48.5	3119.29	38	1800.16	64.8333	979.998	55.3333						1466.05	38					476.582	80.3333	339.739	72																			1.68658	4.42239	3.08717		40.4	30.1265	31.8426
840.505	48.6667	2900.28	38.1667	1938.94	65	916.207	55.5						1454.02	38.1667					425.034	80.5	346.902	72.1667																			2.95011	3.00499	2.99083		20.6894	48.8505	46.5264
940.02	48.8333	3090.59	38.3333	1745.87	65.1667	918.146	55.6667						1471.21	38.3333					429.422	80.6667	342.171	72.3333																			2.65783	2.36669	1.97159		15.1554	50.1155	21.1695
940.724	49	3326.07	38.5	1904.93	65.3333	1114.58	55.8333						1413.3	38.5					445.789	80.8333	390.442	72.5																			6.72052	3.84835	2.16275		14.1841	47.4696	89.5093
909.703	49.1667	3228.18	38.6667	1730.98	65.5	982.292	56						1207.16	38.6667					447.405	81	346.19	72.6667																			2.57742	3.3294	1.49118		63.7007	32.6204	50.9402
947.23	49.3333	3301.67	38.8333	1697.11	65.6667	1059.24	56.1667						1262.71	38.8333					423.39	81.1667	334.893	72.8333																			3.19484	2.26324	3.58458		30.5395	13.7033	98.5997
811.289	49.5	3085.1	39	1485.45	65.8333	1111.84	56.3333						1140.13	39					398.233	81.3333	355.198	73																			2.61601	2.18417	2.60976		71.0019	12.5093	28.6646
641.892	49.6667	3051.25	39.1667	1623.18	66	1033.83	56.5						1058.6	39.1667					349.493	81.5	342.356	73.1667																			4.04333	2.89729	2.15085		54.4503	59.5611	94.3411
556.146	49.8333	3212.53	39.3333	1319.11	66.1667	1104.32	56.6667						1225.41	39.3333					414.598	81.6667	369.109	73.3333																			1.70402	2.38213	5.1481		99.2857	36.5778	101.65
633.926	50	3173.24	39.5	1182.31	66.3333	1110.76	56.8333						1344.4	39.5					455.845	81.8333	365.119	73.5																			2.54547	2.67575	1.70662		59.4504	25.6791	55.7336
656.69	50.1667	3211.57	39.6667	1619.53	66.5	1097.82	57						1346.91	39.6667					459.114	82	341.387	73.6667																			1.74775	2.93623	2.09343		22.6029	45.9623	82.6565
765.438	50.3333	3034.54	39.8333	1486.82	66.6667	1123.86	57.1667						1278.69	39.8333					452.253	82.1667	336.446	73.8333																			2.03488	2.77869	2.09915		33.5005	43.7827	51.5324
768.825	50.5	3007.4	40	1202.65	66.8333	1111.81	57.3333						1286.04	40					423.845	82.3333	361.999	74																			5.35519	2.12717	2.46909		18.373	48.6097	18.1642
795.854	50.6667	3373.24	40.1667	1098.68	67	1022.29	57.5						1389.29	40.1667					485.154	82.5	372.659	74.1667																			2.12094	3.4935	3.65305		47.5976	44.1387	34.2767
873.673	50.8333	3321.3	40.3333	933.345	67.1667	1056.44	57.6667						1187.26	40.3333					454.529	82.6667	385.863	74.3333																			2.08259	1.89357	4.45559		47.2306	52.2327	39.6594
930.858	51	3570.68	40.5	1003.65	67.3333	1121.46	57.8333						1381.35	40.5					487.971	82.8333	386.83	74.5																			3.16691	2.15388	2.11652		27.1621	35.5409	92.9178
869.729	51.1667	3281.09	40.6667	1022.98	67.5	1305.94	58						1269.06	40.6667					469.122	83	347.201	74.6667																			2.24939	2.82153	2.2083		38.5937	27.549	75.2544
666.381	51.3333	3191.5	40.8333	1048.99	67.6667	1184.69	58.1667						1137.72	40.8333					464.678	83.1667	302.568	74.8333																			1.46283	3.83606	1.9327		23.3746	17.0145	152.438
742.52	51.5	2944.82	41	1069.95	67.8333	910.086	58.3333						1399.03	41					463.83	83.3333	334.047	75																			3.25787	2.63564	2.99759		36.4131	88.8515	9.82684
708.333	51.6667	3155.51	41.1667	1084.02	68	832.746	58.5						1465.15	41.1667					461.977	83.5	364.777	75.1667																			4.03562	1.70521	1.96939		17.2999	47.9615	73.8104
1131.49	51.8333	2859.5	41.3333	1212.41	68.1667	900.871	58.6667						1327.01	41.3333					457.046	83.6667	388.865	75.3333																			2.89566	3.97343	1.85796		45.8093	58.4067	37.2038
1063.92	52	3253.51	41.5	1190.03	68.3333	844.802	58.8333						1399.91	41.5					424.507	83.8333	418.429	75.5																			1.34627	4.09066	1.70391		68.1705	58.4067	76.5401
1082.26	52.1667	3228.16	41.6667	1138.01	68.5	860.152	59						1305.48	41.6667					470.105	84	440.322	75.6667																			2.4949	3.34533	4.26907		119.99	27.9717	29.6167
872.695	52.3333	3336.99	41.8333	1070.91	68.6667	798.252	59.1667						1272.14	41.8333					431.796	84.1667	441.447	75.8333																			2.00481	3.49607	2.27023		57.8778	68.3027	72.3236
654.697	52.5	3456.07	42	1158.6	68.8333	798.189	59.3333						1263.11	42					475.833	84.3333	407.892	76																			1.67901	4.16874	2.73493		32.8695	38.2352	54.0476
1083.7	52.6667	3569.38	42.1667	1173.35	69	806.888	59.5						1275.87	42.1667					440.844	84.5	424.238	76.1667																			3.66781	3.83577	1.92978		36.1382	21.6422	108.058
1155.91	52.8333	3219.65	42.3333	1219.59	69.1667	798.07	59.6667						1196.29	42.3333					451.033	84.6667	424.61	76.3333																			1.33586	4.64731	1.88346		70.4893	52.5418	45.2106
1159.87	53	3393.79	42.5	1335.78	69.3333	776.356	59.8333						1329.72	42.5					444.178	84.8333	448.076	76.5																			2.37338	4.11986	2.73082		45.2756	16.4218	68.901
868.221	53.1667	3289.09	42.6667	1648.55	69.5	875.476	60						1320.97	42.6667					429.296	85	465.154	76.6667																			1.88695	2.50284	4.49588		71.199	55.4337	77.6329
941.229	53.3333	3342.13	42.8333	1330.69	69.6667	828.577	60.1667						1366.46	42.8333					393.488	85.1667	505.914	76.8333																			2.85265	2.56973	1.9545		19.693	22.1286	124.25
926.599	53.5	3400.71	43	1533.15	69.8333	706.975	60.3333						1216.16	43					363.953	85.3333	484.77	77																			2.12257	1.67561	2.82169		41.2189	9.6051	56.3796
1042.43	53.6667	3239.4	43.1667	1198.23	70	756.409	60.5						1264.63	43.1667					386.648	85.5	482.874	77.1667																			2.35372	1.88153	4.15265		74.1218	9.96768	90.6877
1101.4	53.8333	3273.76	43.3333	1201.2	70.1667	725.36	60.6667						1354.54	43.3333					367.268	85.6667	498.59	77.3333																			1.68978	1.75592	2.75606		19.4572	36.1359	12.3824
986.319	54	3223.35	43.5	1254.7	70.3333	746.311	60.8333						1334.67	43.5					365.909	85.8333	466.302	77.5																			1.2185	2.83107	1.49664		33.4257	12.4951	15.2764
1028.2	54.1667	3474.82	43.6667	1198.75	70.5	687.367	61						1381.3	43.6667					416.899	86	480.568	77.6667																			1.65635	2.44078	3.11832		54.5275	107.256	28.5359
899.965	54.3333	3635.09	43.8333	1362.22	70.6667	702.548	61.1667						1353.05	43.8333					456.887	86.1667	548.033	77.8333																			2.73566	3.5219	1.91524		45.5805	46.8284	66.1184
938.381	54.5	3399.62	44	1722.84	70.8333	636.513	61.3333						1273.34	44					457.337	86.3333	576.602	78																			3.20651	3.09126	4.61334		101.558	30.6067	101.336
846.8	54.6667	3499.8	44.1667	1776.55	71	626.044	61.5						1294.53	44.1667					417.436	86.5	549.959	78.1667																			3.70297	3.54401	3.24111		100.541	54.1384	108.132
768.591	54.8333	3771.31	44.3333	1831.38	71.1667	621.016	61.6667						1247.46	44.3333					415.746	86.6667	549.315	78.3333																			1.93764	2.53981	2.85415		91.8642	37.1049	44.9428
667.051	55	3513.14	44.5	1836.12	71.3333	565.643	61.8333						1148.15	44.5					457.716	86.8333	581.452	78.5																			1.81192	2.05766	2.58517		101.057	23.224	88.1682
757.492	55.1667	3357.34	44.6667	1823.57	71.5	523.949	62						1121.09	44.6667					445.23	87	542.401	78.6667																			2.66519	3.17431	2.16924		61.2281	42.1211	42.4568
815.335	55.3333	3619.99	44.8333	1799.73	71.6667	568.152	62.1667						1233.43	44.8333					434.291	87.1667	666.6	78.8333																			1.79931	2.38561	3.18337		40.0832	32.518	42.928
721.67	55.5	3353.53	45	1505.02	71.8333	514.272	62.3333						1248.08	45					482.585	87.3333	606.326	79																			4.1308	2.4474	2.4541		50.209	57.6306	79.6318
632.186	55.6667	3651.62	45.1667	1362.26	72	687.573	62.5						1272.34	45.1667					431.388	87.5	632.97	79.1667																			3.68019	2.13831	1.8641		30.7636	49.8384	59.9088
692.209	55.8333	2939.28	45.3333	1650	72.1667	733.091	62.6667						1192.56	45.3333					510.584	87.6667	675.787	79.3333																			1.47402	2.45459	2.39141		10.4345	51.5188	37.6875
639.111	56	2896.22	45.5	1472.07	72.3333	619.734	62.8333						1254.94	45.5					555.823	87.8333	679.088	79.5																			3.7492	2.52274	2.53356		50.0419	17.6708	102.82
624.648	56.1667	3316.46	45.6667	1435.32	72.5	712.231	63						1228.52	45.6667					583.487	88	625.123	79.6667																			1.91087	1.61302	2.32872		56.4886	54.5302	38.5842
694.799	56.3333	3290.69	45.8333	1689.95	72.6667	719.71	63.1667						1192.62	45.8333					490.628	88.1667	555.124	79.8333																			1.9262	2.25767	4.29461		14.7566	42.4568	56.7653
550.226	56.5	3284.88	46	1748.3	72.8333	725.868	63.3333						1194.63	46					480.878	88.3333	540.268	80																			2.17718	2.53713	4.35629		30.3525	22.761	25.3347
715.537	56.6667	3551.02	46.1667	1824.6	73	727.23	63.5						1218.81	46.1667					500.522	88.5	522.356	80.1667																			5.32365	2.02488	1.82614		14.1776	45.3659	54.8604
683.597	56.8333	3498.58	46.3333	1797.88	73.1667	699.077	63.6667						1215.42	46.3333					513.09	88.6667	600.678	80.3333																			2.49475	1.90209	1.84282		23.3322	25.2727	13.3056
731.827	57	3501.93	46.5	1680.37	73.3333	739.553	63.8333						1293.24	46.5					510.416	88.8333	532.706	80.5																			1.83153	2.97309	2.81306		36.377	28.6919	94.3411
808.209	57.1667	3635.15	46.6667	1792.76	73.5	754.823	64						1201.73	46.6667					472.579	89	583.03	80.6667																			4.29958	3.93265	1.8504		112.722	33.6969	42.5515
835.407	57.3333	3422.59	46.8333	1401.06	73.6667	776.459	64.1667						1164.02	46.8333					569.055	89.1667	483.779	80.8333																			1.36843	2.96627	2.8852		60.0012	25.8282	14.1838
777.423	57.5	3403.26	47	1535.55	73.8333	893.757	64.3333						1232.78	47					502.473	89.3333	545.793	81																			2.16901	3.09394	1.45362		36.7167	30.2569	34.7431
739.623	57.6667	3394.62	47.1667	1625.9	74	863.219	64.5						1121.33	47.1667					461.805	89.5	545.197	81.1667																			2.54144	3.53487	2.39517		77.6505	50.7555	26.1537
717.461	57.8333	3604.96	47.3333	1545.4	74.1667	789.89	64.6667						1124.52	47.3333					478.443	89.6667	538.658	81.3333																			1.54425	3.37522	1.8853		43.93	7.99192	14.4647
739.325	58	3628.5	47.5	1347.11	74.3333	948.333	64.8333						1179.7	47.5					513.058	89.8333	597.839	81.5																			2.6399	4.24905	2.29184		37.5866	25.1319	37.9533
720.566	58.1667	3771.75	47.6667	1606.96	74.5	860.112	65						1112.08	47.6667					525.241	90	596.903	81.6667																			1.76437	4.22741	2.5955		35.8257	37.8622	26.9119
650.778	58.3333	3610.66	47.8333	1995.51	74.6667	913.472	65.1667						1155.73	47.8333					569.15	90.1667	597.157	81.8333																			2.43988	3.37006	1.17219		42.3242	59.0297	18.3009
652.063	58.5	3510.61	48	2020.54	74.8333	957.568	65.3333						1132.62	48					538.653	90.3333	489.049	82																			2.52509	2.81354	1.23348		24.6865	37.9558	84.4291
651.362	58.6667	3799.92	48.1667	2061.48	75	918.351	65.5						1165.02	48.1667					531.388	90.5	465.897	82.1667																			1.21516	2.99759	1.83812		46.0841	30.2569	41.4983
677.933	58.8333	3835.19	48.3333	1987.36	75.1667	769.275	65.6667						1175.46	48.3333					569.324	90.6667	489.661	82.3333																			2.14392	2.69447	2.32773		46.3837	28.6919	107.273
689.135	59	3631.01	48.5	2080.17	75.3333	686.914	65.8333						1141.04	48.5							581.452	82.5																			1.61326	3.72928	1.92452		61.4539	26.6397	100.775
747.026	59.1667	3458.85	48.6667	2025.29	75.5	587.854	66						1225.42	48.6667							641.631	82.6667																			2.41737	5.37365	2.3919		33.5635	37.0091	18.1642
729.201	59.3333	3041.7	48.8333	1645.74	75.6667	571.518	66.1667						1278.29	48.8333							655.32	82.8333																			1.87917	2.06405	4.06425		25.2413	40.9248	31.716
723.943	59.5	3321.98	49	1927.96	75.8333	646.857	66.3333						1254.25	49							674.454	83																			1.83829	3.45372	4.64018		21.7006	63.7466	40.7152
649.363	59.6667	3688.64	49.1667	1738.87	76	667.129	66.5						1337.77	49.1667							624.839	83.1667																			1.58843	1.90744	3.95968		50.2994	22.2631	7.91056
658.943	59.8333	3658.87	49.3333	1763.81	76.1667	702.609	66.6667						1355.2	49.3333							670.959	83.3333																			2.67487	3.7271	1.88451		38.4368	56.7884	97.4408
667.149	60	3507.06	49.5	1766.42	76.3333	694.845	66.8333						1396.75	49.5							635.96	83.5																			3.85011	3.45347	1.79799		82.1011	47.6681	68.3021
787.492	60.1667	3256.4	49.6667	1599.22	76.5	703.433	67						1401.18	49.6667							594.086	83.6667																			6.70067	4.66946	3.04884		43.6135	14.7938	34.5427
627.458	60.3333	3498.8	49.8333	1557.01	76.6667	692.454	67.1667						1212.61	49.8333							678.62	83.8333																			1.65318	2.58949	2.63411		16.3639	59.7167	73.4863
760	60.5	3515.15	50	1389.38	76.8333	591.876	67.3333						1261.98	50							647.842	84																			2.69014	1.90207	4.7413		21.871	11.059	82.2617
782.613	60.6667	3881.54	50.1667	1681.98	77	693.121	67.5						1343.31	50.1667							636.643	84.1667																			2.02744	2.21135	1.82981		50.9226	86.857	24.7303
793.089	60.8333	3727.23	50.3333	1538.13	77.1667	628.732	67.6667						1462.92	50.3333							648.345	84.3333																			3.8143	1.70599	1.90133		53.7263	23.5283	54.8604
877.03	61	3686.5	50.5	1483.43	77.3333	686.831	67.8333						1316.87	50.5							671.07	84.5																			1.55815	2.45257	2.18616		45.4791	23.5276	78.717
772.525	61.1667	3743.87	50.6667	1457.39	77.5	737.208	68						1442.84	50.6667							665.093	84.6667																			2.01423	2.90349	2.9724		53.4154	17.0578	72.8226
709.23	61.3333	3233.6	50.8333	1692.26	77.6667	733.22	68.1667						1219.12	50.8333							650.931	84.8333																			2.95472	1.33855	2.74754		63.3771	51.1733	57.37
848.585	61.5	3760.1	51	1634.39	77.8333	769.496	68.3333						1365.27	51							634.366	85																			2.24416	1.99766	1.4746		25.2413	15.7603	69.602
650.918	61.6667	3935.32	51.1667	1587.05	78	658.094	68.5						1273	51.1667							650.186	85.1667																			1.92252	2.86211	2.0159		42.3242	27.5564	22.8707
665.166	61.8333	3560.52	51.3333	1657.28	78.1667	669.134	68.6667						1241.24	51.3333							671.442	85.3333																			2.06533	3.83482	1.4276		46.2762	39.9596	100.256
545.276	62	3301.83	51.5	1546.78	78.3333	685.936	68.8333						1213.5	51.5							666.364	85.5																			2.22591	1.32998	3.29636		68.7896	24.4157	124.969
706.311	62.1667	2959.14	51.6667	1621.47	78.5	675.719	69						1271.59	51.6667							679.401	85.6667																			5.14557	3.47255	3.53716		37.8708	7.99192	51.4075
648.853	62.3333	3476.83	51.8333	1566.63	78.6667	645.911	69.1667						1231.33	51.8333							689.889	85.8333																			1.536	2.37771	1.62828		47.2058	11.9137	127.647
493.172	62.5	3733.83	52	1378.4	78.8333	669.451	69.3333						1092.06	52							774.985	86																			2.2737	1.94869	1.74508		32.4444	49.8384	49.9464
593.727	62.6667	3032.42	52.1667	1321.99	79	634.695	69.5						1105.52	52.1667							772.068	86.1667																			2.26839	4.91548	1.54045		55.9484	62.0197	11.6963
386.02	62.8333	3451.48	52.3333	1406.44	79.1667	636.384	69.6667						1162.16	52.3333							732.808	86.3333																			1.28327	4.13009	3.31618		34.513	28.8153	61.8258
475.989	63	2937.7	52.5	1443.98	79.3333	635	69.8333						1286.16	52.5							754.757	86.5																			2.35158	2.2678	1.69175		38.5568	43.0378	80.7357
619.015	63.1667	3411.62	52.6667	1612.31	79.5	600.031	70						1270.38	52.6667							642.755	86.6667																			3.50089	2.7845	2.35189		21.4868	28.6919	28.6499
511.984	63.3333	3227.43	52.8333	1411.54	79.6667	595.741	70.1667						1127.19	52.8333							718.073	86.8333																			2.6327	3.51902	2.14316		49.9309	68.7127	38.0592
590.524	63.5	3620.33	53	1630.68	79.8333	698.427	70.3333						1187.46	53							708.91	87																			2.40763	2.82744	1.94119		21.2709	86.4459	33.6847
625.624	63.6667	3569.13	53.1667	1605.31	80	756.686	70.5						1089.96	53.1667							751.763	87.1667																			2.17527	3.30023	1.38784		43.2948	74.6388	138.276
682.736	63.8333	3550.31	53.3333	1631.82	80.1667	700.445	70.6667						1173.79	53.3333							793.064	87.3333																			3.40203	1.98191	1.99817		67.1958	41.4417	134.686
558.272	64	3681.14	53.5	1525.29	80.3333	733.969	70.8333						1086.88	53.5							757.027	87.5																			2.9673	1.53325	2.5849		33.5635	51.8621	167.813
537.79	64.1667	3383.73	53.6667	1731.76	80.5	715.687	71						1164.27	53.6667							893.011	87.6667																			2.29751	5.07942	3.62483		76.9337	62.4189	103.337
701.07	64.3333	3445.48	53.8333	1963.59	80.6667	730.421	71.1667						1211.01	53.8333							842.086	87.8333																			2.0665	2.23709	1.91089		42.6768	53.8756	117.585
564.133	64.5	3882.22	54	1873.06	80.8333	653.084	71.3333						1101.29	54							845.434	88																			2.17941	2.86874	2.94431		59.7315	23.224	46.9072
577.021	64.6667	3316.4	54.1667	1945.51	81	657.695	71.5						1096.2	54.1667							881.339	88.1667																			1.92803	3.30126	1.74072		86.7886	96.8237	38.6621
633.386	64.8333	3780.89	54.3333	1763.1	81.1667	620.816	71.6667						1027.13	54.3333							808.96	88.3333																			2.23864	2.54774	2.35535		79.5304	50.7555	55.6807
739.731	65	4017.33	54.5	1864.25	81.3333	653.445	71.8333						1055.38	54.5							793.265	88.5																			1.69058	2.22319	3.46738		65.1019	67.9705	25.1325
759.856	65.1667	3683.18	54.6667	1925.74	81.5	610.661	72						1143.43	54.6667							761.626	88.6667																			1.56792	1.38262	2.32217		19.4572	60.102	118.081
686.743	65.3333	3835.66	54.8333	1505.21	81.6667	598.304	72.1667						1068.77	54.8333							721.653	88.8333																			1.80229	1.87738	1.67485		53.1555	24.27	38.3
715.422	65.5	3789.55	55	1447.13	81.8333	718.349	72.3333						1006.34	55							781.692	89																			3.19525	1.76925	2.80138		37.092	88.3096	28.5091
651.524	65.6667	4011.94	55.1667	1278.28	82	839.029	72.5						1015.16	55.1667							794.53	89.1667																			2.23303	2.34284	2.13073		17.9772	51.5771	14.7403
804.371	65.8333	3793.28	55.3333	1211.04	82.1667	864.986	72.6667						1019.01	55.3333							738.205	89.3333																			2.14998	3.714	2.48671		23.3407	31.181	39.1021
688.58	66	3679.1	55.5	1168.75	82.3333	740.172	72.8333						958.804	55.5							675.681	89.5																			2.74548	2.42742	3.13045		18.4837	86.8962	21.2284
692.082	66.1667	3894.54	55.6667	1190.87	82.5	750.808	73						1083.53	55.6667							626.527	89.6667																			2.24228	2.88106	1.87303		18.4837	85.6624	71.6619
797.126	66.3333	3751.02	55.8333	1311.65	82.6667	838.272	73.1667						1157	55.8333							696.147	89.8333																			1.95958	1.8162	1.92902		73.9971	61.9625	112.492
774.306	66.5	3245.94	56	1334.79	82.8333	801.697	73.3333						1135.56	56							659.334	90																			1.67954	2.09141	2.1228		23.9267	52.9455	37.0955
819.92	66.6667	3726.45	56.1667	1082.69	83	957.486	73.5						1178.52	56.1667							725.388	90.1667																			3.71738	1.96953	2.04998		63.053	58.1821	25.163
775.13	66.8333	3433.73	56.3333	1415.53	83.1667	872.076	73.6667						1150.92	56.3333							705.611	90.3333																			1.86078	2.8583	2.80109		58.1582	20.4624	72.588
783.021	67	3901.54	56.5	1546.72	83.3333	808.831	73.8333						1154.95	56.5							639.63	90.5																			3.28837	1.29718	2.13865		78.8553	37.8622	69.3555
660.897	67.1667	3824.47	56.6667	1426.98	83.5	733.377	74						1186.19	56.6667							631.985	90.6667																			2.99795	4.76558	2.3516		55.4107	57.1359	24.4521
685.088	67.3333	3311.76	56.8333	1477.89	83.6667	758.693	74.1667						1155.12	56.8333																											2.59345	2.82988	2.39989		29.773	28.9382	42.7736
639.969	67.5	3826.14	57	1485.54	83.8333	844.982	74.3333						1215.9	57																											3.89484	1.69308	2.10189		44.2441	23.0707	37.2411
598.691	67.6667	3779.1	57.1667	1973.64	84	815.861	74.5						1168.87	57.1667																											3.38822	2.43031	2.04861		35.8257	61.0393	45.8293
641.597	67.8333	3874.24	57.3333	1467.38	84.1667	909.593	74.6667						1091.88	57.3333																											2.39141	1.98151	3.5571		45.5805	69.2121	39.6133
648.438	68	3872.53	57.5	1315.67	84.3333	831.523	74.8333						1068.1	57.5																											2.45054	2.13728	3.58279		53.4168	65.1899	19.0296
608.899	68.1667	3674.21	57.6667	1411.75	84.5	730.876	75						1145.89	57.6667																											3.76794	2.90157	2.38627		38.6108	43.4285	39.7147
774.19	68.3333	3937.75	57.8333	1311.4	84.6667	863.209	75.1667						1080.3	57.8333																											2.42617	3.74887	4.75141		25.3947	24.8586	15.5376
823.421	68.5	3663.06	58	1519.6	84.8333	794.624	75.3333						1043.66	58																											1.6098	1.69625	1.70636		20.4637	33.1771	24.0707
805.412	68.6667	3971.92	58.1667	1464.83	85	935.822	75.5						989.531	58.1667																											1.59524	5.77252	2.78191		21.0686	13.8964	54.4925
819.704	68.8333	3979.73	58.3333	1258.59	85.1667	844.052	75.6667						846.418	58.3333																											2.10113	2.18946	1.69591		10.4345	54.1196	41.3039
885.743	69	4232.99	58.5	1818.55	85.3333	823.09	75.8333						828.471	58.5																											4.80209	1.32456	1.68528		34.9683	35.6416	28.9294
706.68	69.1667	4023.04	58.6667	1622.93	85.5	877.567	76						871.365	58.6667																											2.88586	2.96929	3.10124		66.1201	28.8153	31.1927
1107.68	69.3333	4210.09	58.8333	1584.51	85.6667	761.245	76.1667						808.98	58.8333																											2.22031	2.6351	1.9563		14.1776	6.52538	111.842
828.578	69.5	3855.47	59	1525.8	85.8333	843.159	76.3333						854.717	59																											2.79652	5.48372	2.61639		41.5367	19.7248	24.8925
789.75	69.6667	3273.91	59.1667	1316.03	86	888.724	76.5						921.404	59.1667																											2.31732	2.46944	2.47921		51.4033	44.0904	31.0752
799.695	69.8333	3687.19	59.3333	1514.3	86.1667	847.491	76.6667						964.633	59.3333																											3.05804	5.06216	2.60645		87.4913	55.2418	73.1533
860.309	70	3892.77	59.5	1821.2	86.3333	895.007	76.8333						935.989	59.5																											2.46022	3.93831	2.84877		47.8535	46.0644	85.1974
780.035	70.1667	3587.19	59.6667	1545.55	86.5	929.436	77						944.228	59.6667																											2.16099	2.43811	2.73043		6.0774	31.7449	66.0716
962.216	70.3333	3376.92	59.8333	1733.86	86.6667	1030.49	77.1667						872.925	59.8333																											1.7468	3.10992	2.68576		22.1221	40.4012	75.9196
1024.66	70.5	3327.06	60	1724.85	86.8333	1000.5	77.3333						982.136	60																											1.99131	2.1499	2.86196		23.9267	40.9248	104.591
895.189	70.6667	3724.26	60.1667	1237.64	87	941.534	77.5						935.272	60.1667																											2.34426	1.64523	1.9841		28.667	41.0114	53.3443
819.505	70.8333	3631.24	60.3333	1378.9	87.1667	990.138	77.6667						931.306	60.3333																											2.24697	2.11083	3.752		23.9267	22.2884	31.3139
960.253	71	3935.36	60.5	1565.91	87.3333	989.8	77.8333						808.974	60.5																											2.55856	2.03762	2.55313		52.7195	34.5291	52.1596
950.41	71.1667	3652.94	60.6667	1581.14	87.5	972.778	78						874.63	60.6667																											2.64437	2.0007	2.43895		23.142	39.2428	110.342
920.069	71.3333	2952.29	60.8333	1614.26	87.6667	993.96	78.1667						924.311	60.8333																											7.24973	1.4529	3.09609		28.0154	41.6978	72.9881
954.077	71.5	3472.35	61	1676.93	87.8333	921.972	78.3333						1018.31	61																											2.09307	2.40388	2.91506		46.8788	24.27	69.7851
824.039	71.6667	2974.76	61.1667	1499.19	88	780.613	78.5						978.71	61.1667																											3.58988	4.69393	4.4781		106.137	35.0391	68.3206
723.07	71.8333	3718.71	61.3333	1704.25	88.1667	849.93	78.6667						896.983	61.3333																											1.63684	2.26029	2.13686		46.7802	47.729	13.5498
876.144	72	3512.94	61.5	1712.85	88.3333	903.012	78.8333						1020.7	61.5																											2.62169	1.57177	2.04282		40.4273	49.1935	66.8833
966.657	72.1667	3216.2	61.6667	1669.27	88.5	936.525	79						1093.03	61.6667																											2.06269	3.05571	2.57743		71.3588	35.5419	70.235
824.714	72.3333	3703.21	61.8333	1714.96	88.6667	992.728	79.1667						1042.23	61.8333																											3.22624	2.09185	3.0393		0	24.7047	62.7303
947.293	72.5	3439.75	62	1480.06	88.8333	989.985	79.3333						896.853	62																											3.35702	2.53424	3.07389		32.4969	35.4419	22.4107
990.827	72.6667	3151.42	62.1667	1349.31	89	1007.36	79.5						900.489	62.1667																											2.4704	2.83044	2.98421		25.5434	13.0508	38.0385
946.717	72.8333	3603.57	62.3333	1163.83	89.1667	912.399	79.6667						853.164	62.3333																											1.80148	1.47269	2.78375		28.0963	40.0735	60.5898
1204.31	73	3602.7	62.5	1197.17	89.3333	933.787	79.8333						891.109	62.5																											2.78643	1.46637	2.54401		28.4578	34.5085	110.274
1138.54	73.1667	3621.35	62.6667	1289.48	89.5	859.869	80						917.868	62.6667																											2.23774	2.33214	2.31217		12.0413	11.6265	52.461
1109.9	73.3333	3611.09	62.8333	1393.72	89.6667	944.641	80.1667						833.508	62.8333																											2.05815	4.80915	4.54998		45.4086	47.803	18.1642
1149.17	73.5	3601.67	63	1029.22	89.8333	1007.06	80.3333						903.147	63																											3.62957	1.91226	3.17478		40.9287	55.7845	26.9119
1119.13	73.6667	3257.8	63.1667	1346.83	90	969.125	80.5						866.236	63.1667																											1.95659	2.53331	2.44872		25.3853	34.3446	57.0182
1154.87	73.8333	3641.6	63.3333	1719.46	90.1667	935.749	80.6667						915.126	63.3333																											2.72211	1.9587	2.59573		22.9259	24.658	26.3071
1017.24	74	3175.91	63.5	1451.98	90.3333	1000.25	80.8333						869.311	63.5																											4.22712	4.44534	1.91247		4.01376	65.6105	59.572
1005.62	74.1667	2957.24	63.6667	1510.6	90.5	959.686	81						956.877	63.6667																											1.88881	2.98145	2.42672		14.3358	32.1656	39.1021
1156.65	74.3333	3372.38	63.8333	1395.71	90.6667	987.621	81.1667						959.83	63.8333																											3.23579	2.07683	2.01848		14.1908	29.6681	42.0132
1109.35	74.5	2879.96	64			879.118	81.3333						878.517	64																											2.41731	4.05041	2.74439		38.0092	24.1237	34.1351
1102.61	74.6667	3016.27	64.1667			1014.53	81.5						858.562	64.1667																											2.01117	3.90911	2.80498		37.6026	21.4451	17.3192
1128.03	74.8333	3573.36	64.3333			811.948	81.6667						865.045	64.3333																											2.67995	3.88125	1.42994		24.3001	32.4023	23.776
1540.94	75	3449.73	64.5			803.421	81.8333						806.621	64.5																											3.266	5.74542	1.51906		38.9561	32.163	21.7486
1496.79	75.1667	3178.65	64.6667			898.491	82						861.695	64.6667																											2.64425	1.72759	2.05766		34.0935	53.9705	18.2911
1582.21	75.3333	3257.91	64.8333			948.058	82.1667						853.286	64.8333																											2.76818	2.51694	2.70931		27.9526	20.4307	68.8591
1279.93	75.5	3379.05	65			895.317	82.3333						784.902	65																											10.0671	2.85445	3.49138		24.484	21.0864	53.5969
918.613	75.6667	3437.76	65.1667			916.107	82.5						846.167	65.1667																											2.71759	2.18727	4.96029		24.4148	53.1216	30.6195
1234.78	75.8333	3473.56	65.3333			829.998	82.6667						781.984	65.3333																											3.61872	4.58925	5.6445		25.2297	25.639	59.2212
1195.2	76	3545.07	65.5			825.815	82.8333						878.071	65.5																											1.87473	2.7509	1.85902		5.59367	43.5489	40.332
1269.33	76.1667	3164.79	65.6667			879.308	83						855.808	65.6667																											2.59069	3.54304	1.15482		12.8715	38.2223	34.1351
1320.2	76.3333	3103.8	65.8333			951.057	83.1667						879.637	65.8333																											2.77055	2.83616	3.71536		31.2941	40.8614	11.2651
1404.69	76.5	3173.16	66			866.193	83.3333						823.555	66																											1.5331	1.62668	1.95469		11.5126	83.9141	19.1342
746.355	76.6667	3261.86	66.1667			895.839	83.5						866.637	66.1667																											2.38004	1.46784	2.30203		33.7084	42.2802	12.1527
746.738	76.8333	3153.89	66.3333			834.921	83.6667						809.189	66.3333																											3.32281	2.9178	2.68861		19.4944	49.2221	39.0236
713.092	77	3331.55	66.5			864.499	83.8333						884.661	66.5																											2.91852	1.8193	2.20981		16.0413	16.4993	101.905
707.112	77.1667	3250.73	66.6667			855.535	84						836.383	66.6667																											2.83053	2.57571	2.35414		21.0714	24.2863	50.1497
837.246	77.3333	3227.24	66.8333			838.221	84.1667						885.701	66.8333																											3.81765	2.99122	1.32951		29.3324	65.2365	35.6882
909.881	77.5	3350.12	67			845.181	84.3333						897.202	67																											5.44579	1.47936	4.13362		48.5966	32.7224	56.4864
913.251	77.6667	2765.5	67.1667			816.312	84.5						881.969	67.1667																											2.06554	1.83263	2.44479		24.4148	29.9724	44.2858
916.065	77.8333	3017.05	67.3333			838.087	84.6667						825.945	67.3333																											1.46306	1.63861	1.70491		37.005	12.4202	46.323
972.239	78	2872.35	67.5			830.384	84.8333						848.761	67.5																											1.90473	4.73754	1.4945		47.3215	10.8611	30.3798
1053.14	78.1667	3196.53	67.6667			755.264	85						869.612	67.6667																											1.87634	3.35034	1.73025		36.5671	26.7854	71.6507
1018.26	78.3333	3525	67.8333			815.969	85.1667						925.802	67.8333																											3.23616	3.52137	1.73039		5.67632	42.5662	36.8962
1121.64	78.5	3437.47	68			685.509	85.3333						945.135	68																											1.70486	2.74786	2.59219		46.9799	82.2653	39.1711
1015.1	78.6667	3223.79	68.1667			766.659	85.5						799.031	68.1667																											2.13408	2.44727	3.69776		78.4996	34.4778	26.0895
991.399	78.8333	2957.97	68.3333			802.211	85.6667						870.781	68.3333																											2.49536	2.52201	3.56871		31.2197	72.4842	12.7088
1061.69	79	3396.87	68.5			703.385	85.8333						892.782	68.5																											1.96181	2.24741	1.39261		43.4155	65.0972	12.7088
1301.07	79.1667	3470.42	68.6667			750.912	86						820.568	68.6667																											1.61832	3.5946	2.30114		28.0963	96.5272	22.0123
966.2	79.3333	3225.27	68.8333			750.682	86.1667						867.146	68.8333																											2.12305	2.84839	1.78909		13.0061	72.9174	46.323
1239.33	79.5	3248.23	69			950.36	86.3333						875.363	69																											2.56227	1.90484	1.982		19.0389	34.7835	14.0044
1168.6	79.6667	3229.54	69.1667			805.031	86.5						926.272	69.1667																											2.95552	4.87076	4.471		19.0389	46.8781	58.239
1070.68	79.8333	3114.66	69.3333			501.254	86.6667						936.916	69.3333																											3.20255	3.86573	2.38457		60.6729	66.3323	17.3192
903.594	80	2764.5	69.5			801.541	86.8333						881.21	69.5																											4.5417	2.67272	1.92807		26.7751	68.4272	26.0895
891.974	80.1667	2513.01	69.6667			753.51	87						909.9	69.6667																											2.61585	3.43214	3.14756		41.2266	46.9577	108.743
1134.49	80.3333	2844.02	69.8333			753.02	87.1667						765.816	69.8333																											3.36866	2.51456	2.37227		62.8894	36.7703	52.8382
1043.56	80.5	2662.99	70			766.015	87.3333						822.46	70																											2.44531	3.41525	2.20666		8.97504	35.2585	32.0432
1258.57	80.6667	2264.37	70.1667			696.383	87.5						795.809	70.1667																											2.21888	4.33353	1.77528		28.5231	49.4978	33.6243
1173.77	80.8333	2355.26	70.3333			798.995	87.6667						866.651	70.3333																											3.44535	3.11606	1.74378		57.4683	53.9705	70.1044
1086.45	81	2562.19	70.5			856.053	87.8333						844.033	70.5																											1.72436	3.73714	3.89923		34.2936	74.0938	67.3343
1051.27	81.1667	2763.91	70.6667			858.678	88						830.529	70.6667																											3.0379	3.83924	3.47194		44.8752	29.2057	46.1983
1185.72	81.3333	2932.18	70.8333			720.04	88.1667						817.824	70.8333																											1.96232	3.57144	2.14025		36.0122	58.4891	4.80347
1070.45	81.5	2936.46	71			774.866	88.3333						822.271	71																											2.41887	3.31676	1.85728		16.5492	56.9165	64.9802
1161.85	81.6667	3045.9	71.1667			706.396	88.5						822.986	71.1667																											1.67217	2.89958	2.86844		25.7006	58.178	30.7572
1090.34	81.8333	2927.02	71.3333			906.196	88.6667						762.054	71.3333																											3.40068	1.72311	2.90657		43.6006	93.8188	29.2184
1200.86	82	2894.99	71.5			888.652	88.8333						757.335	71.5																											2.22329	4.77863	2.56962		30.6994	64.6777	20.6605
1245.17	82.1667	2911.87	71.6667			761.971	89						759.65	71.6667																											1.90796	2.04299	2.84655		16.5492	37.5033	17.6491
1299.2	82.3333	2799.56	71.8333			775.922	89.1667						697.544	71.8333																											1.46911	3.0683	1.80066		56.1222	28.7359	32.0432
1155.04	82.5	2760	72			771.439	89.3333						637.832	72																											3.41701	1.60317	2.26353		31.7316	22.9413	47.6731
1169.5	82.6667	2900.19	72.1667			826.153	89.5						652.833	72.1667																											2.04083	1.9157	1.65593		32.36	49.8631	29.0203
1129.07	82.8333	2941.23	72.3333			784.114	89.6667						760.967	72.3333																											2.57658	1.77942	3.92052		60.4068	56.5967	26.6436
1183.8	83	2955.91	72.5			817.87	89.8333						764.693	72.5																											2.70031	2.85827	2.19685		20.0688	38.8113	35.4612
1236.9	83.1667	2969.14	72.6667			717.514	90						765.387	72.6667																											2.2626	1.39978	1.44022		22.882	29.5148	29.2184
1412.98	83.3333	2774.47	72.8333			924.314	90.1667						689.416	72.8333																											2.66572	1.68266	2.53738		20.0688	25.9131	22.7849
1550.24	83.5	2477.91	73			942.082	90.3333						747.536	73																											2.00919	2.8838	2.97665		40.2378	15.36	17.3192
1394.65	83.6667	2306.93	73.1667			991.476	90.5						733.762	73.1667																											1.38747	2.24583	2.92596		26.7751	25.9131	18.2911
1167.4	83.8333	2515.91	73.3333			1193.79	90.6667						720.925	73.3333																											5.82939	2.04335	1.59203		23.0573	36.8935	24.0174
1080.59	84	2623.05	73.5										690.36	73.5																											1.77439	2.07171	3.60738		52.0532	86.7635	49.6875
1090.07	84.1667	2624.47	73.6667										733.51	73.6667																											2.00629	1.43897	2.29405		22.224	41.991	38.8755
1060.98	84.3333	2387.76	73.8333										737.742	73.8333																											2.26766	2.71589	1.89512		11.702	26.0955	19.2139
949.208	84.5	2299.4	74										729.516	74																											1.94267	1.53956	3.66982		31.0905	91.5338	57.8415
965.039	84.6667	2464.35	74.1667										734.487	74.1667																											3.40494	1.4677	3.06197		17.0289	69.1058	63.4531
1110.12	84.8333	2471.64	74.3333										714.704	74.3333																											4.35481	5.39011	1.87429		13.3121	27.9353	12.7088
1167.79	85	2636.48	74.5										709.639	74.5																											2.53718	2.45352	1.98479		12.3712	62.174	36.8962
1413.08	85.1667	2617.87	74.6667										773.189	74.6667																											1.51814	4.06954	3.29401		42.5724	36.8935	36.106
1206.68	85.3333	2661.86	74.8333										746.596	74.8333																											1.96893	2.74672	3.89678		27.9526	25.0224	21.7486
1313.66	85.5	2405.91	75										723.646	75																											3.54072	2.33401	2.39206		20.6621	63.804	22.2728
1349.5	85.6667	2542.9	75.1667										722.217	75.1667																											5.73057	3.7698	2.65723		65.8917	81.0839	43.0976
1324.32	85.8333	2460.14	75.3333										740.063	75.3333																											1.95958	1.77796	1.87747		27.517	19.5222	23.776
1361.41	86	2418.98	75.5										775.1	75.5																											1.99068	3.14038	2.01027		17.4956	20.8701	28.0088
1109.89	86.1667	2619.14	75.6667										729.789	75.6667																											2.50429	3.1288	1.37949		25.5434	28.4184	38.8755
1196.32	86.3333	2695.35	75.8333										734.504	75.8333																											1.99487	3.36803	1.85183		33.5758	38.2223	35.6235
1085.35	86.5	2705.12	76										742.23	76																											2.54622	4.25698	2.2741		34.5378	17.3046	36.106
977.959	86.6667	2323.91	76.1667										779.977	76.1667																											2.66038	2.18255	1.76418		19.6741	32.163	11.2651
738.053	86.8333	2281.15	76.3333										764.676	76.3333																											3.16008	4.07071	3.76995		25.5434	41.4527	25.4176
976.824	87	2218.5	76.5										776.345	76.5																											2.51069	3.69847	2.91312		27.4761	91.4315	24.0174
1059.97	87.1667	2345.12	76.6667										759.368	76.6667																											1.81423	2.27313	2.86074		9.4131	25.0224	15.565
982.391	87.3333	2383.5	76.8333										743.735	76.8333																											2.11279	3.87809	2.19357		25.7006	24.4724	62.0761
1124	87.5	2459.08	77										635.935	77																											1.54187	2.49458	2.22476		16.5492	33.8134	55.8804
1135.63	87.6667	2150.5	77.1667										669.791	77.1667																											1.52334	3.03543	2.34245		37.005	37.1386	29.7735
1035.75	87.8333	2339.65	77.3333										647.519	77.3333																											2.98758	3.86247	2.56675		19.2493	86.9414	42.6942
1215.62	88	2359.48	77.5										675.298	77.5																											2.58662	3.11888	3.87138		28.664	18.5693	44.0246
1251.87	88.1667	2403.73	77.6667										718.939	77.6667																											1.57666	5.25883	3.6261		22.882	22.7427	69.3205
1002.81	88.3333	2739.15	77.8333										606.917	77.8333																											1.86893	2.69387	2.81456		69.4095	49.8631	41.6801
898.465	88.5	2658.89	78										672.026	78																											3.10872	2.78574	2.62799		19.7735	19.2884	54.768
843.112	88.6667	2573.51	78.1667										661.925	78.1667																											1.95871	2.47427	3.80895		44.4392	57.8652	64.9173
975.593	88.8333	2401.4	78.3333										662.548	78.3333																											1.32443	2.41255	2.81196		66.2349	31.0139	150.955
871.139	89	2602.66	78.5										666.605	78.5																											2.18861	3.14634	1.99408		25.6139	131.195	56.2232
1002.43	89.1667	2491.14	78.6667										708.592	78.6667																											1.53043	2.75542	3.5351		42.6121	55.9786	53.0361
1233.08	89.3333	2436.58	78.8333										679.024	78.8333																											2.73671	2.59091	2.55198		18.5635	12.459	66.8948
1362.16	89.5	2149.65	79										645.087	79																											1.69222	2.30946	1.46628		17.2689	36.6891	83.2679
1293.14	89.6667	2265.32	79.1667										687.428	79.1667																											2.18385	2.26289	2.51029		34.5378	42.8765	69.8094
1293.31	89.8333	2213.66	79.3333										700.875	79.3333																											1.83557	1.39072	1.43714		65.1504	46.8316	25.5909
905.569	90	2214.36	79.5										705.395	79.5																											5.43353	1.4041	2.93443		56.8612	110.443	44.2176
922.767	90.1667	2265.65	79.6667										751.551	79.6667																											3.13296	1.77091	2.32523		31.8422	19.2057	66.0173
895.641	90.3333	2225.74	79.8333										745.978	79.8333																											1.80272	1.77853	2.59076		35.8557	110.899	41.4604
820.143	90.5	2492.46	80										727.736	80																											2.94297	2.67073	1.67702		27.4859	45.5156	17.3192
779.726	90.6667	2444.28	80.1667										729.839	80.1667																											4.39	1.62194	2.29733		81.3248	68.8012	86.0755
		2507.55	80.3333										751.939	80.3333																											2.75077	3.96415	2.1748		64.3573	50.8525	26.7446
		2243.96	80.5										734.023	80.5																											1.93192	2.17036	1.24417		23.3112	81.456	14.0044
		2399.84	80.6667										737.223	80.6667																											2.31402	2.66466	2.95729		30.568	16.135	44.0246
		2270.41	80.8333										738.175	80.8333																											1.32851	2.35611	2.18822		25.9991	44.5991	47.4305
		2435.14	81										764.914	81																											1.52543	3.76939	2.78137		63.5803	90.2629	27.5938
		2275.15	81.1667										799.2	81.1667																											3.73447	2.69051	2.33671		22.1449	49.6039	50.8702
		2277.43	81.3333										795.17	81.3333																											3.16156	2.01145	2.80804		31.4232	91.2197	108.553
		2109.5	81.5										835.416	81.5																											2.00758	2.56974	1.40641		67.5721	30.2736	39.4861
		2249.12	81.6667										774.572	81.6667																											2.44167	2.00831	2.93364		17.4597	50.5858	22.7143
		2222.1	81.8333										795.153	81.8333																											2.60318	4.02563	2.97229		37.305	45.6844	32.0432
		2371.14	82										799.356	82																											2.92488	3.07812	4.92469		54.0601	70.8381	23.0366
		2358.39	82.1667										733.467	82.1667																											2.77222	2.37437	1.52239		31.7316	76.504	73.4005
		2247.02	82.3333										724.447	82.3333																											2.27789	4.28638	4.20647		16.5492	12.4202	41.4604
		2515.62	82.5										742.203	82.5																											1.72864	3.80742	1.79437		39.6327	16.222	37.7586
		2467.54	82.6667										724.393	82.6667																											2.9642	3.42917	1.63785		24.2492	53.7177	43.8793
		2326.2	82.8333										753.852	82.8333																											1.91008	4.54269	2.2082		23.404	32.163	81.129
		2243.17	83										770.831	83																											1.90418	4.14918	2.00393		114.569	14.7574	69.1734
		2320.31	83.1667										785.662	83.1667																											3.0089	2.39306	1.42117		31.7316	23.1382	40.2199
		2033.54	83.3333										734.944	83.3333																											2.73767	2.60654	6.71504		39.0182	34.3856	105.944
		2312.88	83.5										746.087	83.5																											2.08685	3.58125	1.5718		3.40633	57.3093	139.011
		2276.38	83.6667										723.011	83.6667																											2.15163	4.12932	2.52172		34.7291	50.6739	45.9951
		2313.41	83.8333										843.003	83.8333																											3.08035	2.05582	2.29362		44.6623	25.9627	64.9802
		2470.65	84										723.288	84																											2.56664	4.93256	2.52533		67.7641	24.3002	88.6293
		2389.34	84.1667										687.491	84.1667																											2.3218	2.73316	4.85037		52.0243	37.8376	24.9596
		2590.66	84.3333										730.152	84.3333																											1.68684	2.48717	1.70935		51.7482	25.8593	46.8185
		2529.44	84.5										725.669	84.5																											1.65707	2.3693	1.62006		57.1886	49.6325	55.8113
		2584.56	84.6667										719.048	84.6667																											1.83427	3.66659	1.75943		67.7006	26.0698	20.9379
		2619.8	84.8333										751.635	84.8333																											1.58978	2.94806	5.82207		73.2443	13.7625	30.5691
		2459.91	85										701.574	85																											1.87251	2.14394	2.03045		9.4131	26.6855	36.8962
		2342.53	85.1667										776.332	85.1667																											2.25877	1.70775	2.07286		17.2638	12.0799	18.2911
		2371.95	85.3333										735.411	85.3333																											1.7957	1.51586	2.43611		23.0573	41.0277	18.6038
		2208.01	85.5										729.295	85.5																											4.57931	3.4659	1.574		48.4153	18.5846	85.5908
		2094.36	85.6667										695.96	85.6667																											4.1888	1.15151	1.62038		16.7908	15.833	65.5986
		2169.06	85.8333										697.644	85.8333																											1.4687	2.8592	1.94156		24.9047	31.8415	40.9001
		2266.32	86										712.479	86																											1.58856	2.31322	2.83895		56.9049	19.4631	37.5163
		2089.13	86.1667										743.748	86.1667																											3.11167	2.07554	2.20712		45.8518	28.907	103.97
		2131.45	86.3333										668.639	86.3333																											3.82066	1.89755	1.80067		16.7908	9.73155	24.7274
		2202.1	86.5										648.019	86.5																											2.05981	2.69934	2.6203		65.524	22.3913	105.054
		2250.04	86.6667										698.259	86.6667																											1.33419	3.34696	2.74612		72.9688	45.5228	98.7687
		2251.51	86.8333										722.879	86.8333																											2.20972	4.96155	1.85463		5.67632	21.1107	24.3237
		2282.62	87										635.021	87																											2.63778	1.39216	1.98873		71.8564	39.0691	100.95
		2387.17	87.1667										670.376	87.1667																											4.72049	3.434	2.48278		30.3032	20.3036	78.4404
		1877.19	87.3333										686.41	87.3333																											2.96674	2.11955	1.72736		33.2198	29.9482	56.8631
		2186.52	87.5										731.941	87.5																											2.45232	1.56815	3.60087		21.6148	12.0349	29.9985
		2133.44	87.6667										705.72	87.6667																											2.34111	3.13189	2.38291		31.2197	23.7202	109.124
		2123.32	87.8333										718.938	87.8333																											2.05999	3.20794	3.81069		34.1759	12.9276	71.2649
		2232.91	88										689.906	88																											3.86317	1.65569	2.64726		34.5011	29.6679	54.8732
		2352.75	88.1667										726.396	88.1667																											1.61852	3.18088	3.23768		54.7105	39.0691	120.815
		1924.25	88.3333										665.242	88.3333																											2.74283	2.27337	2.61641		34.6336	36.7926	112.291
		2050.52	88.5										661.063	88.5																											2.69301	3.43012	2.76345		51.8558	35.717	76.1591
		2410.17	88.6667										671.966	88.6667																											1.84407	3.82495	2.21248		20.9137	16.3523	31.4985
		1867.99	88.8333										642.665	88.8333																											2.3999	5.33264	2.54409		22.4422	33.2116	62.7217
		1899.49	89										654.179	89																											2.06394	3.71578	2.25911		72.1634	61.2301	76.0504
		2076.53	89.1667										706.653	89.1667																											3.24608	2.67201	1.46806		20.4662	89.3783	23.0366
		2210.88	89.3333										626.719	89.3333																											1.74419	3.16391	3.85739		60.0942	49.3399	26.2662
		2296.86	89.5										639.187	89.5																											2.37648	2.95393	1.82774		88.4138	32.8744	30.5691
		2218.14	89.6667										631.162	89.6667																											2.25623	2.61575	2.40749		57.0463	53.8737	36.7395
		2300.95	89.8333										646.298	89.8333																											2.23515	1.61558	1.80753		17.828	43.6486
		1790.28	90										670.146	90																											1.73378	4.74026	3.64606		48.5717	24.4146
		1991.36	90.1667										566.059	90.1667																											1.68419	4.17472	2.41243		6.3057	34.1217
		2046.49	90.3333										572.762	90.3333																											2.62488	2.74852	1.44193		42.0306	69.9367
		2109.89	90.5										624.786	90.5																											1.59076	2.64842	1.75556		39.0182	63.3761
		2437.16	90.6667										673.736	90.6667																											2.0501	3.98121	1.71363		37.972	31.4896
																																									2.65054	2.6922	2.54247		46.289	45.7669
																																									1.53717	1.71961	2.30583		88.1658	50.124
																																									2.58286	1.67909	1.88505		28.5231	49.8454
																																									1.54399	2.55512	3.58844		21.4276	40.7042
																																									6.1774	3.23355	1.40936		13.0061	36.7926
																																									2.00867	3.02359	4.17552		48.2487	51.3862
																																									4.77863	2.68035	1.92508		26.1665	48.1638
																																									1.64593	3.1003	1.97214		39.6327	25.9627
																																									2.12491	2.22892	1.8798		37.005	28.519
																																									1.90102	1.93161	2.43869		62.8894	39.3532
																																									2.6341	1.96335	3.48588		38.6031	75.8958
																																									2.51917	2.97224	1.51987		19.0389	19.1747
																																									2.36983	3.62654	2.14458		35.562	19.6057
																																									1.30595	1.71661	1.92278		36.1239	38.9977
																																									2.11225	2.1306	2.94999		24.0239	15.113
																																									4.15509	5.09614	2.19059		30.8073	19.1
																																									3.1376	2.24902	2.76789		32.8229	42.2796
																																									1.96808	2.22448	2.70597		26.3169
																																									2.86416	1.58461	3.18094		26.7998
																																									2.7386	1.75374	3.29751		21.1871
																																									2.30092	1.58431	2.82072		10.7438
																																									2.95747	1.52014	2.35674		40.1997
																																									2.46732	3.22493	3.04716		24.2894
																																									1.49071	2.73886	2.64848		11.325
																																									2.14777	1.69905	3.08334		25.3234
																																									2.59002	4.10912	2.45285		33.2113
																																									3.11121	2.62264	3.73053		25.3234
																																									2.44843	1.81258	2.66033		51.276
																																									3.43836	4.74546	2.18435		8.77229
																																									1.51273	4.15998	2.93138		29.7483
																																									1.57818	2.21052	2.90325		67.938
																																									1.49038	2.68281	1.57487		39.8987
																																									1.58663	2.79829	2.51017		12.1541
																																									1.91547	3.43355	1.40685		29.0538
																																									1.8912	2.13585	1.84248		20.7994
																																									2.82212	5.44233	5.48797		27.7536
																																									1.96747	1.94374	1.61408		7.26346
																																									6.05822	2.49735	1.96128		12.1541
																																									2.16845	3.27691	3.09718		21.0515
																																									1.80451	1.93735	1.61907		22.9691
																																									1.3224	2.89421	3.96568		32.6452
																																									1.96155	3.03221	1.42594		30.6446
																																									2.84024	3.04637	1.7985		27.0693
																																									4.10498	3.29767	2.36939		28.5247
																																									1.96962	2.89799	2.91305		51.5863
																																									1.47641	1.90096	1.69063		36.3456
																																									2.15085	2.59787	3.10086		64.0637
																																									1.33198	2.14604	3.29121		33.7856
																																									1.94958	2.43141	1.51583		24.0239
																																									2.07244	3.1986	2.11529		25.8249
																																									3.00992	2.07437	1.50395		18.1425
																																									3.46238	2.16739	3.5598		47.052
																																									3.42462	2.36632	1.54732		46.8312
																																									1.83947	3.55633	2.70205		49.2343
																																									1.62528	2.02293	2.50946		57.4122
																																									2.56245	1.46528	1.3591		13.3999
																																									1.98404	1.88966	1.76083		29.314
																																									1.67597	1.50204	1.56576		14.3251
																																									3.99063	1.58816	2.84552		20.2587
																																									2.13929	3.37968	2.26519		24.0239
																																									1.49495	2.29266	3.93117		26.3169
																																									2.45339	2.68208	3.04233		23.3027
																																									1.67609	3.69007	2.9806		14.2667
																																									3.06586	4.35076	1.5779		57.4122
																																									1.84198	3.15084	1.87829		31.4255
																																									1.728	1.89897	6.35125		23.7555
																																									3.2605	5.61803	3.0262		62.8511
																																									2.18279	2.98424	5.55405		8.00797
																																									1.3384	2.80397	1.96333		39.4818
																																									2.34635	1.56667	1.99192		34.7294
																																									3.63161	4.30735	1.70732		31.7035
																																									2.37237	2.23255	1.9518		40.8119
																																									1.47742	3.44722	1.85675		37.8929
																																									2.02985	2.66804	2.93872		22.0952
																																									3.90137	1.99565	1.8645		49.8883
																																									1.74287	2.90074	2.39228		40.4656
																																									2.25435	2.89121	2.09911
																																									2.17972	3.98698	1.9496
																																									2.62441	2.14261	1.52195
																																									2.31889	2.10302	3.01673
																																									2.46589	2.96648	3.55133
																																									1.72848	3.35038	3.12789
																																									4.18985	2.64058	1.43707
																																									2.75347	3.83579	2.40197
																																									2.16884	1.51012	2.47224
																																									1.42946	2.53265	3.03848
																																									1.61624	4.17455	3.19005
																																									3.4305	3.95331	1.96559
																																									2.71367	2.33363	1.72766
																																									3.29086	2.71353	2.72011
																																									2.80698	2.22084	3.37578
																																									1.55809	2.85826	3.58024
																																									1.73129	4.08502	3.01662
																																									1.86719	3.85532	2.00734
																																									2.24478	4.26309	2.17917
																																									1.25488	1.97322	1.73219
																																									1.45428	3.77218	1.48808
																																									1.42006	2.48838	1.48863
																																									1.95735	4.22493	1.91479
																																									1.95942	2.40824	1.70502
																																									2.35218	1.90894	3.00923
																																									2.08329	1.34114	1.77635
																																									1.81658	3.68052	1.98175
																																									1.68771	3.1227	2.55581
																																									1.35652	2.68156	2.25034
																																									2.45923	3.19419	2.34072
																																									2.20894	2.53412	2.12864
																																									3.86332	5.64166	3.08538
																																									2.9966	3.08235	3.81046
																																									6.96658	1.37347	2.01299
																																									1.41516	2.13439	4.35737
																																									1.94315	2.50492	1.69637
																																									3.71549	4.76517	1.91078
																																									2.08683	4.59276	2.03209
																																									1.56912	6.47949	2.9244
																																									3.3504	1.65502	1.73404
																																									2.54178	2.24408	2.36687
																																									2.61998	3.7272	1.80629
																																									3.38101	2.3969	2.85591
																																									1.60194	2.92714	1.38689
																																									4.11568	3.31783	1.9278
																																									2.81829	1.91772	2.67545
																																									1.81298	2.17728	1.78295
																																									1.45268	2.81105	2.4152
																																									1.65792	3.10767	3.16008
																																									2.2897	2.15112	2.11804
																																									2.77213	2.60802	2.9397
																																									2.6588	1.99037	3.98393
																																									2.45406	1.53327	1.46912
																																									3.19853	3.60204	1.73557
																																									2.02928	2.80073	3.21894
																																									1.26123	2.14239	1.40278
																																									1.39522	1.76493	2.22864
																																									3.10744	2.55144	4.01676
																																									1.98406	2.67036	2.24431
																																									1.67675	2.74421	4.27239
																																									2.14915	4.34483	3.17601
																																									2.3737	2.4011	2.72973
																																									1.52637	1.89207	2.70423
																																									2.51827	2.19136	2.51033
																																									1.59253	2.32947	1.50327
																																									2.25647	2.31446	2.59896
																																									1.59917	1.61826	2.73391
																																									2.05359	3.15924	1.8337
																																									2.707	6.09077	1.58816
																																									1.33602	3.0719	2.23864
																																									1.66286	2.78303	1.68675
																																									4.07726	2.49895	3.98537
																																									7.14709	2.21939	1.48336
																																									1.45989	2.18284	1.56438
																																									1.75785	1.6956	2.79967
																																									4.18015	2.02959	3.11957
																																									1.55144	3.3968	2.32447
																																									2.57373	2.40041	2.6349
																																									3.17794	4.65494	1.70801
																																									2.65632	2.90853	1.23372
																																									2.7613	2.48773	1.67451
																																									1.40479	3.19297	1.91008
																																									2.95218	5.24131	2.79156
																																									2.99518	3.02333	3.13469
																																									4.17796	3.12943	2.17178
																																									1.96588	2.53297	2.55749
																																									1.58241	2.84236	2.32617
																																									1.9233	2.70017	3.11668
																																									1.62803	2.23268	2.40861
																																									2.17351	2.51143	2.22082
																																									2.42968	2.59903	1.32763
																																									2.00848	3.18033	4.26443
																																									1.22999	2.96637	3.31127
																																									2.67695	1.30177	2.13325
																																									1.36039	1.77772	2.22047
																																									2.17846	2.10776	2.13862
																																									1.35618	4.63272	1.57562
																																									1.64426	5.02157	1.82153
																																									4.0184	2.50045	1.87255
																																									1.63312	1.62228	1.5738
																																									2.10465	3.0776	2.44178
																																									1.73096	2.29896	1.41543
																																									1.6735	2.78668	2.95567
																																									1.46685	1.97977	2.71788
																																									2.03302	2.57367	3.06475
																																									2.23674	3.09458	4.19412
																																									3.06386	2.49004	2.15625
																																									2.47444	3.85514	2.5296
																																									1.83584	2.6401	1.61566
																																									2.58571	5.63044	1.58212
																																									1.36896	3.15682	2.75739
																																									2.13379	3.5612	3.28125
																																									3.33069	3.72665	2.74805
																																									1.93953	2.48283	2.00441
																																									6.43252	1.45251	2.38078
																																									1.78644	2.04157	2.81785
																																									4.0044	6.32241	2.24737
																																									1.62264	1.43753	2.83921
																																									2.70126	3.69676	2.29185
																																									2.69374	3.58046	1.9395
																																									1.9123	3.84424	1.36683
																																									2.94942	3.05957	2.71587
																																									1.85965	1.97803	3.69631
																																									3.427	2.57218	3.33662
																																									1.89833	3.60187	1.88648
																																									1.68909	4.01017	2.14718
																																									3.32983	2.10207	2.40905
																																									2.09407	3.38175	2.99408
																																									3.99114	2.65693	1.84669
																																									1.9161	1.99652	1.75835
																																									2.80884	2.16755	2.16274
																																									2.4176	2.70563	3.53026
																																									1.41619	3.16978	2.45522
																																									1.86869	1.87797	1.55249
																																									3.03395	2.34273	2.03527
																																									2.62902	2.44407	2.04993
																																									2.76337	1.81182	1.89638
																																									2.44358	2.77653	3.0654
																																									2.53875	5.07954	1.6686
																																									1.67821	2.89862	3.22158
																																									1.89644	1.71462	3.43519
																																									4.01339	1.8337	2.97936
																																									1.74797	3.19593	1.90029
																																									1.99949	3.31287	2.51394
																																									1.83753	2.34995	1.24756
																																									3.29708	2.35691	1.85281
																																									2.98776	2.29165	2.82921
																																									2.02661	3.08508	1.92681
																																									2.68738	2.88069	4.21428
																																									2.84015	3.08253	1.45663
																																									2.38138	1.80685	2.0878
																																									1.59515	2.8448	1.23947
																																									5.50928	2.51946	1.76722
																																									9.25544	3.79078	1.37316
																																									1.86268	3.15296	5.55642
																																									2.82719	4.3391	1.95694
																																									1.50978	1.86226	2.37722
																																									3.13964	2.13116	2.13137
																																									3.16011	3.46654	2.54768
																																									1.85037	4.02015	3.00753
																																									2.03393	4.37948	2.56147
																																									1.81586	2.37726	2.55889
																																									2.22677	4.27322	2.32683
																																									1.50212	3.0714	5.44642
																																									3.12937	2.03061	1.98529
																																									3.58527	4.32197	3.06805
																																									1.91365	3.62284	3.37714
																																									1.37195	3.1073	1.45115
																																									2.11226	4.71619	3.83047
																																									1.90675	2.14125	2.20539
																																									3.02784	1.32254	1.24182
																																									2.50886	2.61179	1.54987
																																									3.32255	1.9551	2.42318
																																									2.72233	2.08036	2.21814
																																									3.49345	2.7431	1.28447
																																									2.17776	2.95864	2.42996
																																									2.61631	2.32975	3.08594
																																									1.8606	2.24238	2.79208
																																									2.04846	1.66935	4.15388
																																									1.46733	2.04414	3.06268
																																									2.34883	3.18455	3.00159
																																									2.13817	1.89382	2.77505
																																									2.27769	2.08825	2.00926
																																									1.73322	3.12629	1.59475
																																									3.11074	3.53224	1.40368
																																									6.63102	2.1993	2.1185
																																									2.59862	3.1565	1.76746
																																									1.93055	2.09008	2.34562
																																									1.98211	3.29304	1.97934
																																									6.96073	2.99639	2.24918
																																									1.78343	3.1004	1.80807
																																									3.04072	2.38137	2.53421
																																									1.70497	2.57048	4.66071
																																									3.44379	4.5362	2.37301
																																									2.96208	4.06799	1.70846
																																									1.38119	4.06581	3.68376
																																									2.39432	4.67743	2.31702
																																									1.67523	2.06743	2.18286
																																									2.41148	3.34574	3.33211
																																									1.85238	1.83768	1.38377
																																									1.93042	2.04909	2.7461
																																									2.52128	3.37601	4.19194
																																									1.58155	1.86476	2.79417
																																									4.48584	1.58566	2.33698
																																									2.75665	2.01426	2.54637
																																									1.7814	1.72928	4.05943
																																									1.9113	2.13146	2.05026
																																									1.37837	2.77766	2.63049
																																									2.25008	1.91214	2.98306
																																									3.02838	1.98082	1.72482
																																									4.07369	2.31892	1.56815
																																									2.43977	2.07538	2.59638
																																									3.82709	4.29548	1.63305
																																									2.995	1.72231	2.01891
																																									2.42796	1.83229	1.90228
																																									3.05141	2.06085	2.08498
																																									2.61479	4.30457	3.55261
																																									1.60939	2.20718	2.92421
																																									2.14412	1.88856	3.84597
																																									2.12066	2.75688	2.85085
																																									2.00755	3.03756	1.75266
																																									2.03232	2.69709	3.59428
																																									1.76959	3.79074	1.74194
																																									2.37149	2.75788	3.29308
																																									5.72144	3.84203	3.57582
																																									1.89866	4.70997	1.90437
																																									2.6706	2.7123	2.6032
																																									1.99879	2.83416	1.91507
																																									6.91146	2.57448	2.08385
																																									1.85628	3.60038	1.81559
																																									2.69156	2.07104	2.52851
																																									3.39364	2.45424	3.4605
																																									3.64703	2.68601	2.08848
																																									3.67689	3.11985	1.70585
																																									1.82727	1.89922	1.54626
																																									2.00676	2.51937	1.97947
																																									1.60833	2.76265	3.71654
																																									2.55158	2.14196	1.70094
																																									2.79399	1.37035	3.21125
																																									4.50701	2.28637	2.12943
																																									1.79723	4.07276	3.19389
																																									1.68376	1.52341	2.40936
																																									1.69365	2.17579	1.86366
																																									1.40776	2.97114	3.2412
																																									1.668	2.18697	2.46396
																																									2.41854	2.41605	2.67579
																																									2.89411	2.15833	1.5589
																																									4.04393	2.67996	1.92654
																																									3.31463	1.5769	1.99533
																																									2.71756	2.36172	1.1641
																																									2.19813	3.06661	1.83145
																																									1.60915	3.11209	3.62379
																																									2.21455	2.15722	1.99981
																																									2.02129	2.24644	2.34847
																																									1.91768	2.67903	4.10024
																																									3.12144	1.85518	2.723
																																									2.06821	3.23922	1.98595
																																									2.21751	2.93084	3.09593
																																									1.81619	2.44252	1.51975
																																									6.84204	2.15147	2.02737
																																									2.42265	2.37325	2.68029
																																									1.99447	3.24979	2.03645
																																									2.71995	2.52488	2.47406
																																									1.69963	2.06393	2.95368
																																									1.43859	3.11432	4.01535
																																									2.15792	2.69895	2.925
																																									1.91488	4.54964	3.2538
																																									1.92641	3.76396	2.30871
																																									2.89477	4.25766	1.78704
																																									3.08405	2.11607	1.31162
																																									1.64569	3.16584	1.21458
																																									1.34823	2.24109	1.60984
																																									1.92406	2.06783	2.46878
																																									2.33437	3.52588	3.10446
																																									2.85387	1.69902	4.75037
																																									3.05966	5.12407	2.15767
																																									2.06184	2.5541	2.51367
																																									2.60692	1.86493	2.65798
																																									3.6855	1.69662	2.14621
																																									1.66842	3.18101	3.63335
																																									2.60265	1.67315	2.58128
																																									1.27819	2.54949	2.20428
																																									1.39831	4.18443	2.26837
																																									3.00828	3.45268	2.48115
																																									3.47271	1.7434	1.96534
																																									2.9078	2.15927	2.67862
																																									2.81091	1.96274	1.91935
																																									2.58081	1.76677	2.88971
																																									2.99387	2.43843	4.93197
																																									1.78859	2.76368	1.73741
																																									1.4936	2.5525	1.50456
																																									2.18717	2.00844	2.72144
																																									1.51802	3.25921	1.64987
																																									3.98234	3.03825	3.95984
																																									2.14706	1.91889	2.58828
																																									2.03419	5.38194	1.44076
																																									6.86953	1.92106	1.89178
																																									1.48413	4.59518	3.0091
																																									3.03337	1.61503	2.30887
																																									1.8321	2.78257	2.21148
																																									2.45355	2.53502	2.53848
																																									1.86034	3.82528	2.03374
																																									2.76374	1.84117	4.55241
																																									1.71977	2.00861	4.63767
																																									2.4559	3.38052	2.77931
																																									2.66728	2.81573	1.5764
																																									2.13371	2.30158	2.90251
																																									2.11442	4.56272	2.72526
																																									2.45639	1.97844	2.33203
																																									1.85669	3.56467	2.24127
																																									1.67751	3.91197	2.19344
																																									1.95774	4.77378	2.53452
																																									2.87541	5.15317	1.34857
																																									1.7936	2.9348	1.61203
																																									2.31854	4.321	3.28167
																																									2.74063	3.00762	2.02047
																																									1.74781	1.71269	2.21873
																																									2.2792	2.09633	1.7618
																																									1.63027	3.12611	3.26962
																																									3.54681	2.25638	2.76831
																																									1.16295	1.95486	2.61934
																																									3.547	3.89167	2.18245
																																									2.23964	1.89525	3.61216
																																									1.45778	1.96286	1.69888
																																									3.54081	1.79536	1.6521
																																									2.49855	1.88832	4.02718
																																									1.66233	2.75732	2.08582
																																									2.35488	3.2118	2.28479
																																									1.85234	2.7115	2.25097
																																									2.32774	1.32569	1.85617
																																									2.75797	3.22128	2.08664
																																									1.39031	3.05404	2.11181
																																									3.61634	3.0456	1.84423
																																									6.6368	2.31512	1.96452
																																									1.71023	2.44566	1.57224
																																									2.16937	1.65021	1.43315
																																									1.91276	5.36078	3.74888
																																									2.52298	3.70428	3.08985
																																									1.77989	3.22705	3.31924
																																									1.53284	2.32024	2.10254
																																									1.87598	2.89175	3.71829
																																									1.7641	2.80088	3.36271
																																									2.24279	3.1687	2.61938
																																									1.52694	2.59805	1.91476
																																									2.97649	1.87063	2.5268
																																									2.54888	4.2128	2.32332
																																									1.59205	2.49931	1.68811
																																									1.68927	2.52338	2.07133
																																									2.22721	3.10473	2.21584
																																									2.65228	4.65161	1.90695
																																									2.51581	2.20128	3.25286
																																									3.44917	5.08168	1.36972
																																									2.15397	4.23426	1.49894
																																									3.0249	3.19972	1.47665
																																									3.0778	4.41607	1.55029
																																									1.85039	2.46341	3.55156
																																									1.84673	3.11478	2.63565
																																									3.60803	2.66452	1.97897
																																									1.18964	3.20551	3.12288
																																									1.76774	3.56049	2.94758
																																									3.03355	3.25933	2.62573
																																									2.55046	2.70803	1.76253
																																									1.89757	2.28516	1.87519
																																									1.35659	5.46756	4.58445
																																									2.29885	1.82109	1.91146
																																									2.52034	2.02396	2.22822
																																									1.50686	3.07792	3.35697
																																									2.1881	2.08846	2.5804
																																									1.63921	1.39927	1.8182
																																									3.8698	2.15979	1.93429
																																									1.7447	2.77846	3.20346
																																									7.14614	2.73062	1.38833
																																									2.54359	2.17871	2.01672
																																									2.48504	2.67521	1.81157
																																									1.51943	1.82102	4.64463
																																									1.57306	3.29843	2.13777
																																									1.88554	3.78602	1.78353
																																									2.21406	1.56953	1.62819
																																									1.9877	2.32167	3.07264
																																									1.91646	8.30906	3.21642
																																									2.38507	3.33145	1.66343
																																									1.92405	4.64838	2.91738
																																									3.50613	1.68124	2.7053
																																									1.8975	3.20628	1.52368
																																									2.73383	2.47385	2.74995
																																									1.92082	2.66873	1.53736
																																									1.68278	3.95183	2.62006
																																									4.57712	3.24767	3.24193
																																									2.30294	4.66397	2.14529
																																									1.6744	3.75085	4.18227
																																									1.89282	2.77997	2.22956
																																									1.48171	2.74073	1.42375
																																									3.07338	2.92403	2.57044
																																									2.09871	4.21628	1.99929
																																									3.75781	3.82654	4.72229
																																									1.89402	2.92596	2.24698
																																									1.60855	4.31584	3.04971
																																									1.89052	2.6715	1.83661
																																									1.50495	4.46224	2.25243
																																									2.73366	2.67727	2.38939
																																									2.65753	3.65637	2.63908
																																									2.12078	3.22052	3.71149
																																									1.88567	2.6153	2.07618
																																									2.05257	2.80011	3.60528
																																									2.52002	1.41296	2.03514
																																									2.41195	2.77976	2.14316
																																									1.57935	2.06132	2.98569
																																									1.31471	2.06984	2.81485
																																									1.607	2.22129	3.17547
																																									7.21589	1.85744	3.7394
																																									2.13269	1.9077	5.38878
																																									2.03445	1.77766	2.16026
																																									3.04223	2.7746	1.43683
																																									2.97435	2.05104	3.09822
																																									1.42829	2.00285	2.00985
																																									1.97309	2.40805	2.10577
																																									1.71955	3.18086	2.16667
																																									2.21647	2.75378	4.48864
																																									1.67089	1.47526	2.83931
																																									1.61388	4.01275	1.56588
																																									3.21867	3.72395	2.43028
																																									3.04299	2.80156	4.72583
																																									1.95873	2.52573	2.40797
																																									2.41029	1.93205	2.29675
																																									3.32428	5.50061	1.77639
																																									1.27337	1.49905	3.64249
																																									2.11951	3.15791	1.79129
																																									1.9668	3.11861	2.45238
																																									4.18956	2.62058	1.80949
																																									3.57232	2.99824	1.91054
																																									2.35388	3.93395	2.33836
																																									2.07829	4.36474	2.27845
																																									1.74824	2.23063	2.31102
																																									1.57311	5.38856	2.46067
																																									1.40178	4.92907	2.79756
																																									1.44756	2.35712	1.64466
																																									1.99908	3.08133	2.56099
																																									1.98598	3.97041	5.16975
																																									2.52146	3.78193	1.87995
																																									2.04159	3.57918	1.87685
																																									2.65825	3.81519	2.45726
																																									2.54156	4.06778	1.65443
																																									1.70074	3.83281	1.87945
																																									1.40495	2.14687	3.42952
																																									1.44863	2.64341	2.90808
																																									1.90365	1.86776	2.78061
																																									1.66535	2.3023	2.97144
																																									1.97757	2.16785	1.59607
																																									7.855	2.47278	2.404
																																									3.01129	3.18328	1.64473
																																									1.39947	2.20096	2.8112
																																									3.53453	2.02476	1.82071
																																									1.9222	2.59087	1.93378
																																									1.32029	2.32682	1.54999
																																									4.31626	1.95061	2.64184
																																									2.28399	1.62499	3.63604
																																									2.36492	1.47841	2.15847
																																									1.43457	1.78764	2.12278
																																									2.08696	3.22172	1.87738
																																									2.85892	3.86402	1.84128
																																									1.90534	4.40404	2.07859
																																									4.19407	1.97921	1.99668
																																									2.63848	2.23986	2.89944
																																									2.04469	3.84133	2.54303
																																									1.94832	1.68861	1.69805
																																									2.87722	1.20887	3.30424
																																									1.53224	1.70492	3.39149
																																									2.46857	3.00006	2.13499
																																									1.48877	3.02585	3.19985
																																									2.18937	2.81546	3.10715
																																									3.78578	2.70402	1.66652
																																									1.56721	2.85047	1.32456
																																									5.32057	4.16673	1.49741
																																									3.50404	2.62635	1.65688
																																									1.86569	1.65491	2.82335
																																									3.45823	5.49441	1.82091
																																									2.51403	4.43545	3.23839
																																									1.33396	2.26472	2.37614
																																									3.47304	3.29782	1.97322
																																									2.43829	2.4759	1.70211
																																									2.4125	3.03652	4.57517
																																									1.79696	1.9956	2.34871
																																									2.52667	3.95107	2.91804
																																									7.83886	2.94152	2.17918
																																									1.47877	4.07078	5.63464
																																									3.19642	2.32889	1.80367
																																									2.71077	2.45601	2.46766
																																									2.65055	2.69393	1.32983
																																									1.48756	2.65042	3.75336
																																									1.81988	1.77348	3.05038
																																									2.0598	2.30523	2.92836
																																									1.88538	1.8993	3.5789
																																									3.67665	1.7633	2.37103
																																									2.04672	1.762	2.18738
																																									1.82051	3.96315	2.23051
																																									2.24864	1.79032	2.57573
																																									1.27099	2.15067	1.81835
																																									3.08721	1.68118	1.49117
																																									2.63597	1.49921	3.12337
																																									2.22888	1.98327	2.06077
																																									3.96438	3.1722	2.69953
																																									2.98298	3.07729	2.46165
																																									1.54853	3.49849	3.45717
																																									2.60964	1.75269	1.7334
																																									1.71436	2.31528	2.40417
																																									2.34355	1.536	3.19231
																																									3.51335	2.02732	1.97894
																																									1.92924	2.31595	2.27121
																																									5.60089	4.16057	4.8823
																																									2.01933	2.07336	3.499
																																									1.88614	2.49476	1.75097
																																									2.43548	1.96529	1.24456
																																									2.75601	1.72483	2.52342
																																									2.84875	3.83979	3.46451
																																									2.18259	1.40517	4.18059
																																									1.88913	3.10544	2.97341
																																									7.1714	3.75051	2.09949
																																									1.56527	1.77689	2.46217
																																									2.47414	5.48866	4.61711
																																									1.24092	3.09474	2.16953
																																									2.65746	2.22517	2.40944
																																									3.01895	5.02807	1.70382
																																									1.2129	1.9144	4.49732
																																									1.72901	2.79382	1.55138
																																									1.91962	2.75683	1.72531
																																									2.85948	1.41722	4.02763
																																									2.14683	2.43576	2.20345
																																									2.0169	1.83323	1.79297
																																									2.01977	3.03112	2.97896
																																									2.40182	1.93091	1.76764
																																									1.36817	1.8867	3.95038
																																									3.58435	3.29905	1.6714
																																									1.42374	1.23164	3.27402
																																									2.47465	1.34067	2.06349
																																									1.83916	2.85014	1.68556
																																									2.34255	2.27727	1.80091
																																									1.33733	2.9098	1.73038
																																									2.05198	2.19682	2.08186
																																									5.35457	1.41444	2.1039
																																									2.30043	2.67646	1.58536
																																									2.8485	3.33628	2.18107
																																									1.99959	2.73509	2.21568
																																									1.7021	2.70661	2.57293
																																									1.86785	3.57596	2.56968
																																									2.49717	2.25763	2.77346
																																									2.52278	1.89265	1.79427
																																									2.28208	2.42449	3.61693
																																									1.84867	1.24294	1.58737
																																									1.6016	3.05493	2.32294
																																									1.8925	1.77432	2.20721
																																									2.22372	3.22621	1.83558
																																									1.35721	1.9915	1.89652
																																									3.29462	2.75479	2.09385
																																									1.35426	2.90761	2.20138
																																									7.56338	2.07205	2.21245
																																									2.66644	1.67927	1.92297
																																									3.38268	1.81418	2.64909
																																									2.20446	5.36613	3.03995
																																									1.57599	4.24881	2.19462
																																									2.71184	1.62514	2.34074
																																									2.70797	2.77068	1.637
																																									3.01097	1.56831	1.66267
																																									2.89744	2.70879	1.89581
																																									3.08298	4.79076	2.39087
																																									2.16351	2.6101	2.91618
																																									1.95316	2.66015	2.47597
																																									2.54225	1.80895	2.37186
																																									2.42998	2.05445	1.70817
																																									6.43764	2.40184	2.56048
																																									1.71753	1.98489	2.55573
																																									2.30991	3.48303	1.51585
																																									2.23101	2.18289	1.65923
																																									2.26977	2.11367	1.87628
																																									3.22299	1.94501	2.32904
																																									2.62856	2.73647	1.60966
																																									2.72858	2.41803	1.94231
																																									2.10847	1.87559	1.26166
																																									1.43144	2.23908	1.51372
																																									2.13653	1.85105	2.37861
																																									2.45743	1.90214	2.90252
																																									2.25514	1.69508	1.85514
																																									2.27754	1.81345	3.66343
																																									2.40989	1.49822	2.3113
																																									3.46424	3.20016	2.6873
																																									3.08938	2.67282	1.73461
																																									1.9536	2.75443	3.09165
																																									1.33629	2.64432	4.49621
																																									2.17408	2.4724	2.54685
																																									2.07104	2.50208	1.70065
																																									5.94899	1.33167	3.17143
																																									2.02176	3.03493	2.08878
																																									3.34588	1.30775	3.17036
																																									3.46876	3.10386	1.37409
																																									1.95091	2.06166	2.64392
																																									1.15051	1.56378	1.90365
																																									4.92244	3.05769	3.141
																																									3.15666	3.05667	2.5392
																																									1.88952	1.84719	1.71121
																																									2.80448	5.85451	1.90764
																																									2.32808	4.0366	1.86973
																																									3.23769	2.30683	2.47686
																																									2.46095	1.91828	1.71382
																																									2.06668	1.7929	1.62613
																																									2.39548	3.32307	2.80391
																																									3.52446	3.30598	1.32732
																																									1.89365	3.35669	1.50138
																																									2.05311	2.93676	1.56139
																																									2.33383	2.39869	2.7964
																																									2.29221	2.24228	3.98905
																																									3.89844	2.3048	2.37827
																																									2.66845	2.04787	1.57118
																																									1.58906	3.31059	2.58432
																																									3.74923	2.88334	2.40948
																																									4.07685	2.17895	5.66888
																																									3.13889	2.36307	3.88151
																																									1.77304	2.63382	1.75676
																																									1.17567	1.52497	2.57463
																																									2.20544	1.53765	1.91571
																																									2.5436	1.26805	2.01729
																																									2.80138	2.05269	1.87265
																																									2.86581	1.54464	2.13499
																																									2.25626	2.40554	1.95142
																																									2.46649	2.29187	4.9259
																																									2.47514	3.27721	1.61274
																																									2.82466	2.80259	4.23521
																																									2.22586	2.88767	1.66632
																																									2.60917	1.96543	1.62071
																																									1.80446	2.04094	2.57022
																																									2.52454	2.96081	2.07617
																																									2.68897	3.29382	1.72675
																																									2.99025	2.93794	2.9916
																																									1.65343	2.7329	3.12282
																																									3.34449	2.61217	1.53354
																																									3.33363	2.21321	4.3074
																																									1.33191	3.27034	2.13402
																																									1.64233	2.33081	2.09443
																																									3.71469	3.86576	2.45494
																																									2.59518	3.11533	2.68229
																																									2.61426	1.56282	1.97986
																																									3.48609	2.87036	2.20413
																																									5.69681	1.89822	2.67571
																																									1.93707	3.41421	2.34244
																																									2.08267	4.95313	1.72105
																																									2.43222	1.89965	1.48133
																																									2.29827	5.74037	2.22256
																																									2.78309	2.62239	2.42139
																																									2.30669	1.63754	2.01714
																																									3.21147	1.29257	2.3391
																																									2.68425	3.78247	2.11004
																																									1.9696	2.84663	3.00361
																																									3.54655	1.94279	4.63177
																																									2.90082	1.64031	2.18278
																																									3.78434	2.69305	2.16079
																																									3.78333	2.8329	2.02805
																																									2.17443	2.41361	1.43011
																																									1.36082	3.57656	2.74665
																																									4.11126	2.94315	2.59885
																																									2.84858	3.29532	2.22461
																																									3.49236	1.50876	1.99906
																																									1.53721	2.75322	2.51992
																																									1.94206	2.05305	2.29901
																																									1.79833	2.51447	3.15525
																																									2.46633	1.87251	2.85375
																																									2.15481	2.04737	3.00067
																																									2.07581	1.96891	1.44314
																																									1.78135	1.89472	2.63271
																																									2.37592	1.23743	2.07566
																																									4.39794	1.78966	2.16571
																																									4.21116	1.99436	2.23711
																																									2.06039	1.73434	2.68338
																																									2.54334	3.65592	1.96442
																																									2.40456	2.07113	1.73481
																																									4.15403	2.54982	2.76082
																																									2.27004	3.80568	1.89357
																																									3.41516	3.30122	2.09771
																																									3.45069	2.3041	1.54723
																																									2.33047	3.09029	1.68078
																																									3.52112	2.1896	2.32055
																																									2.18843	2.45904	4.45348
																																									2.6462	1.44965	2.02048
																																									2.17275	1.94489	2.77529
																																									2.10807	2.6413	1.93269
																																									2.82909	3.43217	2.22673
																																									2.45675	2.58285	1.93281
																																									1.97741	2.20036	2.58154
																																									2.24812	5.25672	1.85016
																																									2.1952	2.89959	1.93976
																																									2.10496	3.77992	1.81051
																																									2.21202	5.30814	2.49311
																																									2.53807	3.97656	2.13313
																																									3.26618	2.82857	2.87007
																																									4.09328	2.58091	3.92413
																																									4.001	2.23225	2.49868
																																									2.36604	6.51443	1.75546
																																									1.89286	4.11871	2.36869
																																									3.93322	1.71179	2.209
																																									2.65382	1.78116	4.21271
																																									3.80985	3.28327	1.70284
																																									3.51067	1.95175	1.92002
																																									1.68607	1.62879	2.28907
																																									3.43399	3.11186	1.55344
																																									3.7128	3.05921	3.66909
																																									2.09084	2.33632	1.61547
																																									2.63569	2.17099	4.58926
																																									2.73889	1.92685	1.37898
																																									2.39791	2.03223	2.66393
																																									1.63055	1.71277	2.50193
																																									6.46918	1.73091	1.48925
																																									2.25333	2.98491	4.20238
																																									2.20674	2.39932	2.22497
																																									2.32805	1.29901	4.37322
																																									3.08116	1.50887	3.86995
																																									1.807	2.12176	2.31896
																																									2.28438	2.78592	2.9105
																																									1.42905	3.61729	2.68831
																																									4.24835	3.91317	2.29683
																																									2.58544	4.10421	2.10838
																																									3.38438	2.09305	1.88591
																																									2.94631	2.95332	2.45668
																																									3.45716	3.4845	1.57016
																																									1.57356	3.27896	2.45498
																																									3.24845	4.00575	1.87638
																																									4.50716	1.54364	2.44936
																																									2.67093	2.50869	1.40702
																																									2.44587	3.79475	5.1324
																																									3.13127	1.95406	2.2364
																																									2.18978	2.50237	3.53404
																																									1.70954	2.39941	2.31856
																																									2.33005	2.65237	1.99353
																																									1.58266	1.63464	2.96904
																																									2.36961	2.86119	1.65366
																																									2.38757	3.78246	4.93968
																																									2.21502	3.88897	3.09197
																																									1.60264	2.57252	2.20047
																																									2.65951	2.16116	3.98544
																																									5.2047	2.33715	2.19926
																																									3.20011	4.07882	3.42286
																																									1.29835	1.71299	1.72184
																																									3.65867	2.97358	3.788
																																									1.64343	1.64292	1.71774
																																									3.09535	3.27769	4.10179
																																									2.25981	3.70281	4.13306
																																									4.20531	3.32798	1.7959
																																									2.41179	4.45582	2.85221
																																									3.17677	3.08635	2.85963
																																									2.53887	2.6683	1.87254
																																									1.53893	2.7699	1.98501
																																									1.79155	1.7308	1.97262
																																									2.2122	2.48795	2.19262
																																									1.98163	3.47175	2.09492
																																									2.03661	2.30256	2.46475
																																									2.97994	2.1619	2.99141
																																									2.7742	2.22646	1.97793
																																									2.29302	1.84334	2.42006
																																									4.427	2.53573	2.22596
																																									1.30182	3.19973	1.91728
																																									6.751	1.85843	4.44884
																																									3.33426	1.634	1.88267
																																									1.71793	2.34623	2.99483
																																									1.55569	1.30481	2.05597
																																									2.60916	1.76514	2.74753
																																									2.50451	3.03075	2.57635
																																									2.42957	2.0751	2.76141
																																									2.41215	2.11162	1.8597
																																									2.05723	2.86825	1.557
																																									3.10173	4.14735	2.58449
																																									3.44429	4.05277	3.01805
																																									2.11033	3.96348	1.8347
																																									1.30361	4.60309	2.78404
																																									6.39659	3.66086	2.29665
																																									2.8385	1.19416	2.00949
																																									2.16945	2.79979	2.37825
																																									3.50125	3.1512	1.71675
																																									2.44165	2.70086	1.41265
																																									4.17252	2.41902	1.45395
																																									2.88185	1.86188	1.56301
																																									1.64757	2.73807	2.38309
																																									3.3291	1.41781	1.54987
																																									4.14593	1.78448	2.60401
																																									1.22761	2.66441	1.84937
																																									1.68008	2.86273	2.22317
																																									2.80843	2.60012	2.13213
																																									1.8596	4.50531	1.77938
																																									1.28961	2.29806	1.73405
																																									2.45774	2.56372	2.00054
																																									2.25552	1.91389	1.73982
																																									2.22933	4.1909	2.45683
																																									5.06716	2.68232	2.95911
																																									1.61371	1.5723	2.38867
																																									2.44557	1.92236	5.63047
																																									1.87697	4.0364	2.97755
																																									2.58521	3.64864	3.2718
																																									1.98327	1.7247	2.28678
																																									5.01445	1.67847	1.67468
																																									3.54431	2.30383	3.52575
																																									4.80292	2.96409	3.12506
																																									2.61383	2.62193	1.89362
																																									3.46938	2.22016	2.76731
																																									1.86337	3.01733	1.80612
																																									2.56973	2.24931	1.55655
																																									3.90225	2.40949	3.17391
																																									1.83437	2.00109	1.65818
																																									1.7959	2.53387	1.72726
																																									2.91329	2.17898	1.52514
																																									2.61419	1.48422	2.6683
																																									1.63075	1.68266	2.47365
																																									1.38104	4.24747	4.27721
																																									2.75626	2.35455	2.01899
																																									2.55363	2.81122	2.05753
																																									1.70044	1.91285	2.40603
																																									2.11352	2.85963	2.96295
																																									4.97269	3.69377	4.26469
																																									2.6209	3.41469	2.13812
																																									4.94607	1.22223	4.28079
																																									2.68525	2.75837	1.73383
																																									2.44227	2.7548	2.42674
																																									1.77795	1.28211	2.13875
																																									2.34972	3.50865	2.21373
																																									2.71995	1.83882	2.22615
																																									2.14464	2.39763	1.68508
																																									3.30497	2.27489	2.26841
																																									2.07788	3.46099	2.68866
																																									2.59185	2.56145	3.24957
																																									1.59129	2.62628	2.64187
																																									2.3369	4.12649	1.66621
																																									1.72157	2.50589	3.5552
																																									2.28246	1.84427	1.41718
																																									2.06506	2.81514	2.31365
																																									1.54714	3.59947	2.59597
																																									3.41135	1.60809	3.08645
																																									2.97923	2.24647	3.18735
																																									1.86497	3.91557	3.83207
																																									1.8871	1.4547	2.85161
																																									2.52877	1.79254	4.05742
																																									6.00061	3.13811	2.29164
																																									6.93715	2.4578	2.22859
																																									2.32886	4.72906	2.04734
																																									2.19819	1.87201	2.43135
																																									2.47527	2.62638	2.37265
																																									2.09822	3.39124	1.49369
																																									2.39904	2.18381	1.33191
																																									1.97147	2.64488	2.14986
																																									2.50065	2.68002	2.58526
																																									2.11617	1.55399	3.03686
																																									1.85709	4.47929	1.76608
																																									1.79574	2.83584	3.3479
																																									2.64458	1.98524	1.89089
																																									1.69213	1.76446	4.18866
																																									2.13721	1.80199	1.78435
																																									2.38041	2.04788	1.9186
																																									1.63022	2.65995	4.10481
																																									2.26055	2.70508	1.34008
																																									2.65673	3.56198	3.77638
																																									3.31574	2.57825	3.15885
																																									1.41416	1.38355	2.77847
																																									1.90638	3.72687	2.36793
																																									1.3382	3.1048	2.47483
																																									2.97083	2.99503	3.04671
																																									2.49293	3.29832	1.79457
																																									1.64027	3.15221	1.82158
																																									6.67893	2.95135	2.0512
																																									3.88275	3.37637	2.29198
																																									2.58483	1.37574	1.70483
																																									2.27467	2.00843	3.25278
																																									1.76139	2.39656	2.01596
																																									1.93522	2.82902	1.50009
																																									2.41026	4.04935	1.98285
																																									1.916	2.10507	1.90161
																																									1.53948	2.13377	1.74213
																																									2.19506	2.8885	2.13224
																																									3.13822	4.90178	3.21689
																																									1.77016	3.73793	1.96144
																																									2.70708	4.1433	2.07133
																																									2.52943	1.68188	1.85616
																																									2.92072	1.70931	2.4065
																																									2.42959	1.97011	2.16732
																																									1.63032	1.74462	1.26525
																																									1.78894	3.62064	3.54658
																																									4.07823	2.60734	1.59779
																																									3.68856	2.52066	1.83921
																																									2.78946	3.56906	1.53439
																																									3.66537	1.94827	1.7925
																																									1.97187	2.50574	1.72703
																																									7.17141	1.90681	1.65513
																																									3.3108	2.53192	1.59358
																																									1.7277	3.11299	1.84899
																																									2.1004	1.86314	2.3388
																																									1.74527	2.64374	2.70523
																																									2.77274	3.42437	2.664
																																									2.22552	3.05502	1.77958
																																									2.39814	2.17176	1.82019
																																									2.63878	3.19956	2.5243
																																									2.23762	2.62269	2.35016
																																									2.72748	1.64655	1.61359
																																									2.23521	2.06071	2.59546
																																									3.40178	3.05021	3.45095
																																									3.21965	2.24785	2.63957
																																									4.20245	1.68198	2.52255
																																									1.57928	3.84387	3.65976
																																									2.27489	2.95197	3.07686
																																									1.42354	2.67282	2.05526
																																									3.03308	2.03058	1.70987
																																									3.63001	3.39778	2.52899
																																									2.05133	2.04758	1.83309
																																									5.46937	2.78073	3.03003
																																									5.80373	1.9861	1.91424
																																									1.84107	2.01411	1.69385
																																									2.28737	1.7354	1.34174
																																									3.91898	2.66679	2.57947
																																									2.47366	2.43259	1.80347
																																									2.55247	1.7934	2.00848
																																									1.68851	2.60398	1.67682
																																									2.58223	2.32424	4.16835
																																									2.79746	4.0849	2.48748
																																									3.15069	4.89025	2.60171
																																									2.71518	2.41488	3.82492
																																									1.60242	4.96165	2.04504
																																									1.84696	1.68696	3.89635
																																									3.59147	5.18011	1.67168
																																									2.17601	2.90339	2.67831
																																									3.38491	1.87094	1.99216
																																									1.91131	1.76302	1.87452
																																									4.82775	2.76162	3.16844
																																									2.00772	2.34272	2.82144
																																									1.8393	3.59763	1.81265
																																									4.27332	3.73079	2.30856
																																									4.95268	1.59759	3.9274
																																									3.53803	4.2756	1.84154
																																									2.019	1.82477	2.87518
																																									2.10526	1.85895	1.6123
																																									1.67043	1.53452	1.31776
																																									2.95499	4.91981	2.67625
																																									3.63492	3.24808	2.43048
																																									2.84265	3.17712	3.18267
																																									2.59065	2.75231	3.44822
																																									4.47378	1.84058	2.77954
																																									1.92464	2.2067	3.33017
																																									2.58534	1.9825	1.96409
																																									1.77984	1.53724	2.37823
																																									1.61794	2.44015	2.87046
																																									2.55414	2.69122	1.79935
																																									2.57523	5.01442	2.10008
																																									3.39225	2.98703	1.33847
																																									1.52122	3.15609	2.29437
																																									2.09566	3.64633	1.74143
																																									2.02636	3.57596	1.50772
																																									3.18884	1.45592	1.93809
																																									5.42786	2.43386	1.75625
																																									1.49651	2.6453	3.35564
																																									2.33772	2.13273	2.4633
																																									1.42399	3.32202	2.83604
																																									2.20652	1.85546	2.19397
																																									3.04872	3.82006	2.05474
																																									3.21156	2.8087	3.72683
																																									2.26679	2.70104	2.88984
																																									2.06823	3.59899	2.29328
																																									2.49652	1.97137	1.81948
																																									3.86744	2.93686	2.30446
																																									2.72798	4.04421	3.37756
																																									1.77083	3.3013	2.39988
																																									1.92306	3.44021	1.53929
																																									2.06454	3.02755	1.76081
																																									2.18151	6.30452	1.86313
																																									1.89376	2.08507	2.39244
																																									1.27386	1.99377	2.26967
																																									2.40276	2.71272	2.23707
																																									3.29358	2.0713	2.15978
																																									1.63805	2.11215	5.75669
																																									3.09962	2.84985	5.075
																																									2.22547	2.55378	3.81425
																																									1.26112	1.80091	2.68256
																																									2.26408	1.48278	1.91548
																																									2.52608	3.09248	1.89813
																																									2.17652	1.84698	2.62768
																																									2.64302	2.104	1.74654
																																									4.41924	2.28857	1.74271
																																									1.32908	2.05936	1.77599
																																									1.79564	1.57425	1.84415
																																									5.36909	2.18886	2.00404
																																									3.93481	2.09283	1.64948
																																									2.0494	1.50286	3.05802
																																									1.65613	2.41298	1.9457
																																									2.05905	2.28569	2.509
																																									3.739	4.55766	2.19553
																																									2.12981	2.32854	1.73664
																																									2.28704	3.21766	1.55127
																																									1.51417	3.82504	2.43195
																																									2.66551	3.12837	2.16701
																																									1.94861	2.3031	3.05368
																																									1.90534	2.96979	2.6631
																																									2.15465	3.14778	4.12255
																																									1.6587	2.21742	1.78609
																																									5.39543	3.07462	1.93085
																																									2.32876	3.04799	1.66779
																																									2.41652	3.31362	2.95034
																																									2.00263	2.32159	3.57855
																																									2.21349	3.69394	2.99242
																																									2.07375	2.99198	3.02666
																																									4.7233	3.81368	3.15581
																																									1.49131	2.43106	2.09636
																																									4.00841	2.3599	3.50399
																																									4.72834	2.21036	2.94841
																																									2.89174	4.22944	1.81027
																																									1.65964	2.53881	2.68544
																																									1.58706	3.09884	2.66854
																																									1.40357	1.759	2.57645
																																									2.03988	2.58411	2.35257
																																									1.98907	1.79337	2.65908
																																									3.23944	2.45749	1.97665
																																									1.90089	1.82827	1.83378
																																									2.09711	1.91398	1.38501
																																									1.3906	2.46408	1.72635
																																									4.65394	1.77863	3.78777
																																									2.98288	3.79183	2.03991
																																									2.42571	2.23822	1.48535
																																									1.72943	2.3749	3.64424
																																									2.32455	2.63184	2.24341
																																									2.1899	3.18416	3.9065
																																									1.2971	2.81637	2.36382
																																									1.41189	1.78979	1.85661
																																									3.88287	1.82492	2.72637
																																									1.86011	2.03276	2.03201
																																									1.94922	1.39136	2.3235
																																									2.24	2.535	2.52298
																																									2.18108	1.80963	2.0951
																																									1.79743	3.32932	1.72519
																																									1.31753	2.95767	2.92225
																																									2.61394	1.77076	3.02676
																																									5.77534	2.69954	3.33528
																																									1.74171	2.81503	3.57915
																																									1.68387	2.74383	2.94715
																																									1.86618	1.98129	1.52767
																																									3.50797	3.81234	2.75058
																																									2.3533	3.94372	1.90721
																																									2.75869	4.09115	3.13286
																																									2.03845	1.38443	2.37751
																																									2.45819	2.72633	2.89239
																																									1.17574	1.56574	2.96367
																																									1.51787	3.29179	1.98398
																																									3.39441	2.29946	1.89898
																																									2.04921	3.14255	2.00851
																																									2.39637	1.8301	2.19131
																																									2.91458	2.94007	1.67174
																																									2.55565	2.39793	2.49141
																																									1.58753	2.85531	3.42712
																																									3.1917	1.96846	2.72329
																																									3.09167	2.92781	1.7996
																																									2.5476	3.94971	3.21827
																																									1.40799	4.73735	2.25669
																																									1.52999	2.26993	3.5825
																																									3.29952	2.75247	3.76326
																																									1.88906	4.44005	2.25416
																																									1.72075	2.3715	2.43731
																																									3.21369	2.19797	2.00541
																																									1.7612	1.7676	1.89162
																																									1.35854	2.62865	2.12555
																																									1.3545	2.38542	1.71634
																																									1.36745	3.25387	1.80887
																																									2.43649	1.89837	2.46642
																																									3.5	3.80192	1.79679
																																									1.56618	2.42916	2.0605
																																									1.97678	3.63671	1.79459
																																									1.52377	2.68509	2.1091
																																									3.04163	2.3302	1.99556
																																									4.12675	1.87475	3.28546
																																									1.60911	4.76272	2.59321
																																									2.08922	2.86919	1.58532
																																									2.35098	4.4513	2.47372
																																									2.23318	2.3414	1.67972
																																									2.78381	2.39465	3.42814
																																									2.54584	1.93545	6.48681
																																									2.41995	1.85383	2.69962
																																									1.92036	2.10914	2.02654
																																									2.26984	1.79459	3.04854
																																									2.38396	2.02287	2.7679
																																									3.41926	2.85291	1.73682
																																									2.18154	3.00523	2.826
																																									2.06138	2.64935	1.87659
																																									1.64888	3.22682	2.36969
																																									1.44937	2.61141	1.46702
																																									3.18692	3.32607	2.01446
																																									2.28541	2.91203	2.28035
																																									1.7858	2.42979	1.70302
																																									4.00139	1.39262	1.6014
																																									2.48658	2.25666	2.55453
																																									2.01105	3.65849	3.43018
																																									1.74252	1.54638	4.60887
																																									1.47032	2.70063	2.10493
																																									3.02537	2.86326	2.91432
																																									2.24463	3.63162	1.98319
																																									2.22693	1.76165	3.59469
																																									3.17756	2.15038	1.68968
																																									1.76813	2.11572	2.0786
																																									2.23913	4.77341	2.86886
																																									3.83687	2.90378	1.59189
																																									1.70603	5.12338	2.20836
																																									1.45945	2.42432	2.4961
																																									1.49879	2.09736	1.95935
																																									2.29071	1.66832	1.68141
																																									3.01245	2.36013	1.98502
																																									1.815	2.22435	3.47309
																																									2.33665	1.91737	2.13171
																																									1.37703	2.01922	2.656
																																									1.60401	3.56388	2.46759
																																									2.42637	3.71592	3.21188
																																									1.19071	2.28722	2.09521
																																									1.83153	4.03859	3.68283
																																									3.11175	2.89687	2.20005
																																									2.38068	4.08386	2.01292
																																									1.52255	3.34453	2.8019
																																									2.97783	2.86041	1.63205
																																									2.34006	1.80275	2.54565
																																									2.02929	1.94733	2.8176
																																									3.64383	2.97128	5.16812
																																									2.32012	2.26705	2.34098
																																									2.20061	4.05034	2.74129
																																									1.71074	2.16378	1.50844
																																									3.00081	1.53067	2.19828
																																									3.1275	2.59642	2.44792
																																									2.57885	2.39839	2.84983
																																									3.36734	1.95539	1.26319
																																									1.6849	1.85068	1.69501
																																									2.0425	2.01089	2.69345
																																									1.6419	2.19531	1.54919
																																									2.84325	3.02641	2.15117
																																									2.34649	1.83064	2.7013
																																									2.57675	1.61958	1.83542
																																									1.34866	3.20474	1.72046
																																									2.88514	1.9875	3.00666
																																									2.70807	4.14086	1.75145
																																									2.97672	2.80629	1.64274
																																									3.01478	4.66974	1.93318
																																									1.8732	3.22642	1.81129
																																									1.97226	2.24979	1.70258
																																									2.32131	2.29034	2.69178
																																									2.03143	2.17185	1.54728
																																									2.14272	2.83441	3.36692
																																									3.02523	2.65863	2.48885
																																									2.40809	2.70303	2.16322
																																									1.64769	4.81968	2.04118
																																									2.05271	1.4835	2.57626
																																									1.36158	2.68691	2.10908
																																									3.11279	2.06573	1.4216
																																									2.13609	4.48146	1.86034
																																									2.70613	2.74712	2.69169
																																									2.12111	1.81005	1.60779
																																									1.36601	3.0883	2.90663
																																									3.78225	1.96985	2.30644
																																									3.75667	3.54029	2.83289
																																									2.48562	2.6892	1.71397
																																									3.40021	3.30666	3.63817
																																									1.81344	2.39412	1.84038
																																									3.21914	2.20217	2.01046
																																									2.14143	3.3706	1.84534
																																									3.93981	2.80944	1.96943
																																									2.89403	2.1753	2.09047
																																									1.63348	3.43617	2.76165
																																									1.34126	2.02296	1.92978
																																									1.90496	1.98114	2.18575
																																									2.44275	2.20396	1.58596
																																									2.66482	1.48015	1.44112
																																									2.03933	3.46979	3.22545
																																									2.04521	3.34215	2.03363
																																									2.67223	2.29181	2.43221
																																									1.41434	1.41082	2.36505
																																									4.19288	2.23125	2.39581
																																									3.32252	2.97336	2.42524
																																									6.00865	4.78298	1.26105
																																									2.83527	1.55811	2.22669
																																									1.32288	1.82328	2.39791
																																									1.94285	3.12157	1.63736
																																									2.29215	3.18314	1.55177
																																									3.21525	3.66042	2.31851
																																									1.90006	3.08739	1.32819
																																									2.74263	3.05001	1.67121
																																									1.63563	1.87939	4.06463
																																									3.17221	2.54151	3.4031
																																									2.39038	2.66853	3.61893
																																									2.3982	2.3824	1.89268
																																									3.71978	2.25919	2.06591
																																									4.16096	1.76637	1.34041
																																									1.7041	1.86419	2.59967
																																									2.99635	4.59736	2.32697
																																									1.94176	1.53364	2.96961
																																									2.65426	2.32288	1.79541
																																									2.63191	2.75299	1.45969
																																									3.95898	2.99905	2.08883
																																									1.98277	1.93734	3.12952
																																									2.77677	2.74721	1.75611
																																									2.27837	4.35456	2.22449
																																									2.86367	1.83192	2.97082
																																									2.27457	2.14138	1.79808
																																									2.70316	2.21414	2.27176
																																									1.81596	2.80959	1.98012
																																									3.69055	2.35129	2.21496
																																									1.5218	2.27363	3.6437
																																									2.64162	2.03944	2.30705
																																									2.34315	2.94273	2.36562
																																									2.53004	2.63964	2.31439
																																									2.819	2.43154	2.75685
																																									1.9671	3.45579	1.54489
																																									2.08098	2.07931	3.46562
																																									2.71408	1.79452	2.47107
																																									2.46693	3.13178	4.27596
																																									2.2476	2.9945	2.44314
																																									3.48246	1.93445	1.67307
																																									1.71239	2.52017	3.20409
																																									3.87873	2.6913	2.12646
																																									2.01061	2.7123	2.74117
																																									3.82744	1.19311	2.00408
																																									2.50183	2.47772	2.03847
																																									1.38883	2.68538	1.66501
																																									3.52505	2.78413	2.27359
																																									1.94742	1.95843	1.70816
																																									2.63429	4.56334	1.63023
																																									2.49921	2.96265	1.63971
																																									2.77442	4.47633	3.0602
																																									1.86376	2.30192	1.94423
																																									2.92323	3.99789	1.39264
																																									2.24618	2.47463	2.27319
																																									2.01742	1.97067	2.32202
																																									1.46934	2.35688	1.71373
																																									1.61145	2.87512	1.91975
																																									2.7892	2.18457	1.82633
																																									2.8055	2.34077	2.84329
																																									2.77423	2.24814	2.92539
																																									1.38326	2.01662	1.80138
																																									2.57253	2.68884	1.67272
																																									1.3535	2.09315	1.84247
																																									1.36026	2.55985	2.00018
																																									2.03402	2.00652	2.09145
																																									1.83581	2.72747	1.46592
																																									2.06372	2.16656	1.55482
																																									2.11453	2.87432	3.13593
																																									2.48521	4.19771	1.75325
																																									2.26247	2.26421	3.29902
																																									3.30556	2.78751	3.18935
																																									1.95214	3.0053	2.28598
																																									2.05675	2.05541	3.62136
																																									1.91729	3.84023	1.84634
																																									2.80957	2.07129	1.99004
																																									2.12769	2.37427	3.31305
																																									3.25736	3.02971	1.73285
																																									3.5081	1.90702	2.35236
																																									3.44039	1.55525	1.88859
																																									2.94704	2.26359	2.02098
																																									1.79954	1.6647	2.13357
																																									2.32762	2.01637	1.8408
																																									5.78145	2.34091	2.25253
																																									1.77787	3.95944	2.08277
																																									1.87721	2.01984	1.67624
																																									1.92784	2.59043	3.06656
																																									1.95883	1.62646	1.89362
																																									2.31047	2.99144	2.0338
																																									1.48185	3.02796	2.90539
																																									2.35082	1.96928	2.12368
																																									1.93366	2.99433	1.32029
																																									3.57607	1.31273	3.04468
																																									3.42343	2.55909	1.40851
																																									1.71625	2.60875	2.44271
																																									2.81285	3.65722	5.03078
																																									1.52377	3.565	1.82026
																																									1.98209	5.14418	1.83582
																																									2.43082	1.80056	4.43051
																																									3.06838	2.84708	1.99191
																																									2.11837	3.82004	1.44735
																																									2.20031	1.83155	3.07697
																																									2.44242	2.67213	2.61869
																																									2.85161	2.35084	1.72156
																																									4.51427	2.62253	1.44271
																																									1.66	2.5919	3.27732
																																									3.51261	1.90227	4.88558
																																									2.32639	1.88749	2.1429
																																									2.29857	2.7123	1.66541
																																									4.30452	1.74451	3.10454
																																									1.92808	2.37905	2.24996
																																									2.87475	2.05612	3.15093
																																									1.8131	2.53517	3.58773
																																									2.20756	2.87021	1.5891
																																									3.07601	2.51843	1.95535
																																									1.71751	3.55238	2.71877
																																									2.50873	5.90832	2.19224
																																									2.64957	2.78993	3.32645
																																									4.04562	2.61827	2.06207
																																									1.50648	2.02914	2.89935
																																									1.80092	2.17336	3.19357
																																									2.72091	2.40271	2.01024
																																									3.41011	2.63161	2.37752
																																									2.13278	4.50633	1.86226
																																									1.68883	2.68796	4.20173
																																									1.52283	2.19703	1.88823
																																									2.52584	2.21941	2.83297
																																									3.0162	1.82003	1.79911
																																									2.75856	1.29743	1.5928
																																									3.94503	2.31382	2.17408
																																									2.97936	1.71434	1.40593
																																									4.23357	2.01434	3.89891
																																									1.93338	3.25045	2.76349
																																									3.94978	1.97272	2.10326
																																									1.62947	1.93614	3.11558
																																									1.69678	2.44422	2.3295
																																									2.13896	1.52012	1.8474
																																									2.97209	1.33917	3.22195
																																									2.60997	2.0363	1.53262
																																									3.08192	2.61775	2.15986
																																									2.54719	3.88975	2.1767
																																									2.8284	2.83046	2.32078
																																									2.32894	5.0054	2.13388
																																									2.55138	1.70692	1.69718
																																									2.16721	1.6113	1.40191
																																									2.36566	2.35813	2.31653
																																									4.90154	2.21457	2.46338
																																									2.00529	4.38151	2.48863
																																									2.2714	3.35357	2.26865
																																									1.50765	2.0166	2.9095
																																									2.18587	1.58651	1.76833
																																									2.23218	2.19862	2.33377
																																									1.5817	1.75203	3.11797
																																									2.32521	1.5961	2.55027
																																									1.27757	2.07427	1.80788
																																									3.78392	3.25309	1.77157
																																									1.9352	3.13839	1.63214
																																									3.11821	3.20787	1.45504
																																									2.93572	2.46308	2.12961
																																									1.98684	3.88747	1.47823
																																									2.06614	2.00118	2.20256
																																									2.05646	3.76767	3.00537
																																									5.04725	3.56652	1.6403
																																									1.46806	1.50267	3.64328
																																									2.25202	2.83223	2.70824
																																									2.52445	4.19781	2.71455
																																									1.16837	2.36586	1.86639
																																									4.14852	2.27902	1.92851
																																									1.64325	1.66521	2.90522
																																									2.74624	2.29817	2.44561
																																									1.81187	5.80866	3.3299
																																									2.08433	2.31748	2.80871
																																									3.44982	1.6627	2.4765
																																									2.40846	2.21553	3.61125
																																									1.85751	1.74032	2.45254
																																									3.19645	2.43625	1.75895
																																									2.37392	2.3438	2.13726
																																									2.28772	2.80728	2.60064
																																									3.96854	3.86581	1.84726
																																									2.48943	2.97537	1.89205
																																									2.00622	3.15649	1.80303
																																									1.56017	2.06798	2.15627
																																									3.11457	2.69135	2.86645
																																									1.67267	2.00291	3.2067
																																									1.80117	3.785	2.20882
																																									1.73805	3.02274	2.40229
																																									2.07613	4.13014	1.7526
																																									3.54951	2.55814	2.93282
																																									1.74176	1.88784	1.75581
																																									2.29977	1.51459	2.50644
																																									2.68044	3.19455	1.28491
																																									2.46805	1.51347	3.08131
																																									3.05058	1.33937	1.56885
																																									2.89729	3.51298	2.70659
																																									2.47988	2.38728	2.20601
																																									2.58177	3.85388	1.49339
																																									3.12495	3.13898	3.87608
																																									2.74538	3.04351	2.20584
																																									3.01579	2.092	4.60657
																																									2.40179	3.2557	1.54994
																																									1.56025	2.92904	1.65725
																																									1.77378	1.82346	2.68898
																																									4.60255	1.84804	1.82278
																																									2.76163	1.37936	4.14016
																																									1.8578	5.57675	2.37164
																																									1.61626	1.4028	2.12579
																																									2.53159	3.03734	1.83108
																																									2.00447	3.72574	1.89238
																																									1.73064	2.30244	1.57284
																																									1.4322	3.76245	2.02738
																																									1.34953	3.28873	1.52519
[truncated: 6,864 more rows]
